# Supplementary material for: Transcriptome analysis of two recombinant inbred lines of common bean contrasting for symbiotic nitrogen fixation
Source: PLoS One. 2017 Feb 13;12(2):e0172141. doi: 10.1371/journal.pone.0172141 (PMC5305244; doi:10.1371/journal.pone.0172141)
Supplement: S2 Table — (XLSX) [file pone.0172141.s002.xlsx]

## Sheet: Sheet1
S2 Table. Pearson correlation coefficients among replications under fixing condition.
	SA36 Nodule (R1)	SA36 Nodule (R2)	SA36 Nodule (R3)	SA118 Nodule (R1)	SA118 Nodule (R2)	SA118 Nodule (R3)	SA36 Leaf (R1)	SA36 Leaf (R2)	SA36 Leaf (R3)	SA118 Leaf (R1)	SA118 Leaf (R2)	SA118 Leaf (R3)	SA36 Root (R1)	SA36 Root (R2)	SA36 Root (R3)	SA118 Root (R1)	SA118 Root (R2)	SA118 Root (R3)
SA36 Nodule (R1)	1	0.97	0.91	0.81	0.77	0.89	0.18	0.17	0.16	0.12	0.15	0.12	0.41	0.38	0.38	0.4	0.37	0.38
SA36 Nodule (R2)		1	0.94	0.91	0.8	0.86	0.21	0.19	0.18	0.14	0.17	0.14	0.48	0.46	0.45	0.46	0.43	0.44
SA36 Nodule (R3)			1	0.91	0.85	0.82	0.19	0.17	0.17	0.13	0.16	0.13	0.41	0.45	0.45	0.46	0.44	0.45
SA118 Nodule (R1)				1	0.8	0.91	0.19	0.2	0.17	0.15	0.17	0.14	0.49	0.42	0.45	0.45	0.43	0.45
SA118 Nodule (R2)					1	0.84	0.15	0.15	0.14	0.1	0.13	0.1	0.5	0.51	0.44	0.42	0.39	0.42
SA118 Nodule (R3)						1	0.19	0.17	0.16	0.13	0.16	0.14	0.43	0.37	0.41	0.38	0.36	0.41
SA36 Leaf (R1)							1	0.99	0.99	0.98	0.97	0.99	0.89	0.83	0.83	0.84	0.81	0.82
SA36 Leaf (R2)								1	0.99	0.99	0.99	0.99	0.87	0.82	0.84	0.82	0.83	0.82
SA36 Leaf (R3)									1	0.98	0.98	0.98	0.85	0.83	0.83	0.81	0.88	0.81
SA118 Leaf (R1)										1	0.97	1	0.82	0.81	0.81	0.81	0.85	0.88
SA118 Leaf (R2)											1	0.99	0.85	0.87	0.87	0.85	0.83	0.85
SA118 Leaf (R3)												1	0.86	0.83	0.82	0.81	0.88	0.81
SA36 Root (R1)													1	0.99	0.99	0.99	0.99	0.99
SA36 Root (R2)														1	0.99	0.99	0.99	0.99
SA36 Root (R3)															1	0.98	0.98	0.99
SA118 Root (R1)																1	0.99	0.99
SA118 Root (R2)																	1	0.99
SA118 Root (R3)																		1
