# Supplementary material for: Transcriptome analysis of two recombinant inbred lines of common bean contrasting for symbiotic nitrogen fixation
Source: PLoS One. 2017 Feb 13;12(2):e0172141. doi: 10.1371/journal.pone.0172141 (PMC5305244; doi:10.1371/journal.pone.0172141)
Supplement: S3 Table — (XLSX) [file pone.0172141.s003.xlsx]

## Sheet: S3 Table
S3 Table. List of genes that were differentialy expressed (FDR=0.01 and absolute Log2 fold change in expression greater than 2) in leaves between SA36 and SA118 under N fxing condition but were not differentially expressed under non-fixing condition. (Positive Log2 Fold change represents higher expression in SP36 and negative is higher expression in SP118; N/A means there is no functional annotat…
Gene ID	Annotation	Log2 Fold Change in Expression (Positive is up-regulated in SB36; negative means up-regulated in SB118)	lfcSE	stat	P-value	Adjusted P-value (FDR=0.01)
Phvul.005G085400	ANDROGEN INDUCED INHIBITOR OF PROLIFERATION (AS3)	-3.66901	0.805893	-4.55273	5.29551e-06	0.00105007
Phvul.004G122000	AP2	2.51569	0.626418	4.01599	5.91968e-05	0.00701059
Phvul.011G202000	Beta-glucosidase	2.73928	0.60076	4.55969	5.12295e-06	0.00110304
Phvul.009G243900	Carboxypeptidase C	-3.88681	0.657548	-5.91108	3.39881e-09	1.93482e-06
Phvul.011G167300	Chitinase	-2.61768	0.450703	-5.80799	6.32279e-09	3.22047e-06
Phvul.008G257800	CINNAMOYL-COA REDUCTASE	2.67617	0.454912	5.88282	4.0334e-09	2.16851e-06
Phvul.008G269700	Cotton fibre expressed protein	3.38562	0.778907	4.34662	1.3825e-05	0.00243257
Phvul.008G049600	Cyclin	2.84106	0.500881	5.67213	1.41035e-08	6.12594e-06
Phvul.010G013200	CycloarteN/Al synthase	-2.1922	0.354661	-6.18113	6.36444e-10	4.92735e-07
Phvul.003G051700	Cytochrome P450 CYP2 subfamily	-2.27917	0.556277	-4.09718	4.18214e-05	0.00586561
Phvul.007G106300	Cytochrome P450 CYP2 subfamily	2.88478	0.735554	3.92192	8.78479e-05	0.00988545
Phvul.008G252300	EXOCYST COMPLEX PROTEIN EXO70	-4.84714	0.643619	-7.53108	5.0322e-14	6.0874e-11
Phvul.003G169600	EXOSTOSIN RELATED	-2.80641	0.713839	-3.93144	8.44396e-05	0.0097475
Phvul.010G077300	FlavaN/Ane 3-dioxygenase	-3.60222	0.724257	-4.97367	6.56963e-07	0.00018329
Phvul.005G093600	GLYCOSYLTRANSFERASE FAMILY PROTEIN	2.65159	0.657333	4.03386	5.48691e-05	0.00712746
Phvul.010G148700	Homeobox-leucine zipper protein	2.00311	0.295825	6.77126	1.27666e-11	1.23549e-08
Phvul.007G070300	Legume lectin domain	3.03544	0.681368	4.45491	8.39276e-06	0.00160341
Phvul.001G040700	LEUCINE-RICH REPEAT RECEPTOR-LIKE PROTEIN KINASE	-3.06506	0.751548	-4.07833	4.53606e-05	0.00621745
Phvul.008G273800	LEUCINE-RICH REPEAT RECEPTOR-LIKE PROTEIN KINASE	-2.09145	0.307137	-6.80948	9.79537e-12	9.97839e-09
Phvul.011G182300	LEUCINE-RICH REPEAT RECEPTOR-LIKE PROTEIN KINASE	-4.03812	0.767924	-5.2585	1.45237e-07	4.84667e-05
Phvul.010G165000	LEUCINE-RICH REPEAT RECEPTOR-LIKE PROTEIN KINASE	2.66439	0.659279	4.04137	5.31391e-05	0.00697357
Phvul.004G093100	light-harvesting complex II chlorophyll a/b binding protein 1	2.04769	0.377221	5.42837	5.68726e-08	2.23107e-05
Phvul.005G018500	Myb-like DNA-binding domain	-2.15386	0.358524	-6.00758	1.8831e-09	1.17572e-06
Phvul.007G269600	N/A	-3.40409	0.764729	-4.45136	8.53273e-06	0.00151129
Phvul.003G254400	N/A	-3.13282	0.704582	-4.44636	8.73381e-06	0.00162541
Phvul.004G167600	N/A	-2.04134	0.466592	-4.37501	1.21427e-05	0.00215617
Phvul.009G007900	N/A	2.20087	0.427749	5.14522	2.67201e-07	8.20902e-05
Phvul.005G111100	N/A	2.32767	0.593318	3.92314	8.74012e-05	0.00988545
Phvul.008G256900	N/A	2.71435	0.593871	4.57061	4.86302e-06	0.00106959
Phvul.001G147900	N/A	2.99811	0.760406	3.94277	8.05446e-05	0.00945849
Phvul.007G258600	N/A	2.9984	0.726683	4.12615	3.68886e-05	0.00532821
Phvul.004G157100	N/A	3.02339	0.705667	4.28444	1.83197e-05	0.00288108
Phvul.010G133800	N/A	3.15613	0.664916	4.74665	2.06809e-06	0.000494171
Phvul.002G055300	N/A	3.2614	0.751336	4.3408	1.41963e-05	0.00233318
Phvul.009G100300	N/A	3.28801	0.721541	4.55693	5.19061e-06	0.00104058
Phvul.006G143800	N/A	3.43432	0.597322	5.74953	8.94919e-09	4.44132e-06
Phvul.003G195300	N/A	3.52068	0.580783	6.06195	1.34485e-09	8.76218e-07
Phvul.010G050300	N/A	3.57849	0.791399	4.52173	6.13374e-06	0.00122626
Phvul.010G062700	N/A	3.59247	0.770027	4.66539	3.08037e-06	0.000668991
Phvul.009G231200	Nucleotidase	2.66136	0.679658	3.91573	9.013e-05	0.0100591
Phvul.011G182700	Pathogenesis-related protein Bet v I family	4.37142	0.73518	5.94606	2.7468e-09	1.61104e-06
Phvul.004G074700	PHOSPHATIDYLETHAN/ALAMINE-BINDING PROTEIN	-4.76136	0.806539	-5.90345	3.55984e-09	1.96859e-06
Phvul.001G097200	PHOSPHATIDYLETHAN/ALAMINE-BINDING PROTEIN	-4.65171	0.810271	-5.74094	9.41526e-09	4.55581e-06
Phvul.005G009500	Predicted transporter	-3.43712	0.508204	-6.76326	1.34924e-11	1.24355e-08
Phvul.008G022000	Proline dehydrogenase	3.14641	0.757108	4.15583	3.24116e-05	0.00476375
Phvul.001G183900	RNA recognition motif. (a.k.a. RRM, RBD, or RNP domain)	3.71802	0.697704	5.32893	9.8794e-08	3.58135e-05
Phvul.001G178900	SAUR family protein	2.48163	0.631534	3.92953	8.51112e-05	0.0097475
Phvul.010G143000	STEROL REGULATORY ELEMENT-BINDING PROTEIN	2.51742	0.626467	4.01844	5.85852e-05	0.00743792
Phvul.003G090300	TART domain-containing proteins involved in steroidogenesis/phosphatidylcholine transfer	2.2983	0.435777	5.27403	1.3346e-07	4.53177e-05
Phvul.001G187000	Transcription factor GT-2 and related proteins, contains trihelix DNA-binding/SANT domain	2.15211	0.523512	4.1109	3.9412e-05	0.00565052
Phvul.002G322300	TWO-COMPONENT SENSOR HISTIDINE KINASE	3.21507	0.797581	4.03103	5.55319e-05	0.00716547
Phvul.004G138200	UDP-GLUCOSYLTRANSFERASE	-2.61174	0.472737	-5.52473	3.29998e-08	1.35896e-05
Phvul.001G192200	WD REPEAT CONTAINING PROTEIN	-4.42738	0.794727	-5.57095	2.53356e-08	1.11448e-05
Phvul.006G074600	WRKY	-3.22437	0.81221	-3.96987	7.19122e-05	0.00869913
Phvul.003G231900	Xyloglucan:xyloglucosyl transferase	2.51615	0.602215	4.17815	2.9389e-05	0.00440948
Phvul.003G147400	Xyloglucan:xyloglucosyl transferase	3.34321	0.744993	4.48758	7.20375e-06	0.001341
Phvul.003G147500	Xyloglucan:xyloglucosyl transferase	3.67847	0.739848	4.97193	6.62894e-07	0.00018329
Phvul.003G147600	xyloglucan:xyloglucosyl transferase TCH4	3.31576	0.744403	4.45426	8.41832e-06	0.00160341
Phvul.005G048900	ZINC/IRON TRANSPORTER	2.98043	0.3299	9.03435	1.64986e-19	5.15231e-16
