# Supplementary material for: Transcriptome analysis of two recombinant inbred lines of common bean contrasting for symbiotic nitrogen fixation
Source: PLoS One. 2017 Feb 13;12(2):e0172141. doi: 10.1371/journal.pone.0172141 (PMC5305244; doi:10.1371/journal.pone.0172141)
Supplement: S4 Table — (XLSX) [file pone.0172141.s004.xlsx]

## Sheet: S4 Table
S4 Table. List of genes that differentialy expressed (FDR=0.01 and absolute Log2 fold change in expression greater than 2) in roots between SA36 and SA118 under N fxing condition but were not differentially expressed under non-fixing condition. (Positive Log2 Fold change represents higher expression in SP36 and negative is higher expression in SP118)
Gene ID	Annotation	Log2 Fold Change in Expression (Positive is up-regulated in SB36; negative means up-regulated in SB118)	lfcSE	stat	P-value	Adjusted P-value (FDR=0.01)
Phvul.001G001700	Prolyl oligopeptidase	2.83873	0.349094	8.13171	4.23285e-16	2.40232e-13
Phvul.001G003800	Peroxidase	2.3624	0.342731	6.89286	5.46826e-12	1.62122e-09
Phvul.001G019700	N/A	-2.63984	0.62566	-4.21928	2.45078e-05	0.00164467
Phvul.001G021400	Lipin_N	2.02847	0.324494	5.60253	2.11241e-08	3.25279e-06
Phvul.001G059100	Peroxidase	2.04098	0.345024	4.2132	2.51779e-05	0.00167269
Phvul.001G064000	Alcohol dehydrogenase	-2.11757	0.553193	-3.82791	0.000129237	0.00624614
Phvul.001G091000	MULTIFUNCTIONAL CYCLIN-DEPENDENT KINASE	2.03486	0.374854	4.83458	1.33428e-06	0.000138765
Phvul.001G104100	N/A	-4.03125	0.48181	-8.36688	5.91644e-17	3.67263e-14
Phvul.001G139200	Cytochrome P450 CYP2	2.08861	0.3222	4.64554	3.39187e-06	0.000311927
Phvul.001G147900	N/A	2.05584	0.485959	4.23047	2.33199e-05	0.00159184
Phvul.001G180900	Carbonic anhydrase	-2.00782	0.481491	-4.17	3.04605e-05	0.00193312
Phvul.002G002000	Divergent CCT motif	-2.50849	0.583309	-4.30045	1.70454e-05	0.00120495
Phvul.001G044500	AP2 domain	-4.20683	0.752229	-4.20707	5.00456e-05	0.00214476
Phvul.002G025300	Cytochrome P450 CYP2	-2.22136	0.45489	-4.88329	1.04332e-06	0.000112607
Phvul.002G031300	N/A	-2.07937	0.457586	-4.54422	5.51387e-06	0.000470075
Phvul.002G083900	CALCIUM-BINDING EF HAND FAMILY PROTEIN	2.01359	0.501391	4.016	5.91947e-05	0.003331
Phvul.002G101700	L-ascorbate oxidase	-3.10572	0.647775	-4.79444	1.63126e-06	0.000162831
Phvul.002G114300	N/A	-2.15715	0.446838	-4.82759	1.38196e-06	0.000142975
Phvul.002G176600	ABC transporter family	2.08603	0.508548	4.10194	4.09703e-05	0.00250411
Phvul.002G196200	LRR receptor-like serine/threonine-protein kinase FLS2	-2.40822	0.455339	-5.28885	1.2309e-07	1.6747e-05
Phvul.002G196400	Light-harvesting complex II chlorophyll a/b binding protein 1	-2.88513	0.591901	-4.87435	1.0917e-06	0.000116589
Phvul.002G226700	Cytochrome P450 CYP2 subfamily	2.17535	0.35566	6.11638	9.57245e-10	1.82834e-07
Phvul.002G258300	Mediator complex subunit 28	2.00774	0.341318	5.62674	1.83642e-08	2.87234e-06
Phvul.002G292600	myb proto-oncogene protein, plant	2.56997	0.400561	6.41593	1.39962e-10	3.27084e-08
Phvul.002G297800	Long-chain-fatty-acid--CoA ligase	2.49897	0.617967	4.04386	5.25783e-05	0.00310838
Phvul.002G332000	Acid phosphatase	2.03488	0.412376	4.33282	1.47211e-05	0.00106334
Phvul.003G030500	S1/P1 Nuclease	2.05429	0.410606	4.17838	2.9359e-05	0.0018752
Phvul.003G041400	N/A	2.09027	0.304736	4.84022	1.29699e-06	0.000135597
Phvul.003G083200	N/A	2.35696	0.591436	3.98515	6.74364e-05	0.00372099
Phvul.003G131500	Oxophytodienoate reductase	-2.59383	0.633177	-4.09653	4.19383e-05	0.00254759
Phvul.003G177200	PEPTIDYL-PROLYL CIS-TRANS ISOMERASE	2.40059	0.595135	4.03368	5.49101e-05	0.00321751
Phvul.003G245300	N/A	-2.69633	0.365048	-7.38622	1.51063e-13	5.17366e-11
Phvul.003G283900	ABC transporter family	2.09168	0.386128	3.83999	0.000123039	0.00601983
Phvul.004G013500	carbonic anhydrase	2.32178	0.583772	3.97721	6.973e-05	0.00382629
Phvul.004G018000	Aldehyde dehydrogenase (NAD(+))	2.13298	0.508223	4.19694	2.70541e-05	0.0017736
Phvul.004G061700	N/A	2.03939	0.465722	4.19019	2.78719e-05	0.00180931
Phvul.004G064800	Ribulose-bisphosphate carboxylase small chain	-2.78611	0.651787	-4.27457	1.91506e-05	0.0013442
Phvul.004G075800	N/A	2.02161	0.389017	4.82281	1.41551e-06	0.000145687
Phvul.004G138500	Trypsin and protease inhibitor	-2.65041	0.577332	-4.59078	4.41595e-06	0.000393356
Phvul.004G158500	N/A	-2.01152	0.448011	-4.48989	7.12598e-06	0.000582512
Phvul.004G162100	MULTIPROTEIN BRIDGING FACTOR 1 (MBF1)	3.02315	0.372335	8.11944	4.68333e-16	2.51432e-13
Phvul.004G163500	N/A	2.13186	0.395369	5.39209	6.96413e-08	1.00975e-05
Phvul.004G166800	N/A	2.40687	0.492018	4.89184	9.98987e-07	0.000109032
Phvul.004G166900	N/A	2.2803	0.342827	6.65147	2.90171e-11	7.29615e-09
Phvul.004G167400	N/A	2.5045	0.341443	7.33506	2.2163e-13	7.4618e-11
Phvul.004G170500	Senescence-associated protein	2.06585	0.239499	6.8456	7.61552e-12	2.13063e-09
Phvul.004G171200	Myb_DNA-binding	2.03122	0.499725	3.93382	8.36048e-05	0.00450061
Phvul.004G178500	Cycloartenol synthase.	2.22806	0.371612	5.99565	2.02675e-09	3.69352e-07
Phvul.005G092100	N/A	3.89521	0.604727	6.44126	1.18483e-10	2.80184e-08
Phvul.005G122200	NITRATE, FROMATE, IRON DEHYDROGENASE	2.06538	0.350658	5.54004	3.02398e-08	4.55063e-06
Phvul.006G001000	ZINC/IRON TRANSPORTER	2.05441	0.326409	4.4837	7.33582e-06	0.000593441
Phvul.006G003300	ZINC/IRON TRANSPORTER	2.03381	0.319679	4.53344	5.8031e-06	0.000490522
Phvul.006G041600	N/A	2.08899	0.39924	3.67891	0.000234231	0.00987849
Phvul.006G070600	N-TERMINAL ACETYLTRANSFERASE	2.08583	0.322843	4.54497	5.4942e-06	0.000470075
Phvul.006G085900	Amino_oxidase	2.07977	0.340844	4.30077	1.70203e-05	0.00120495
Phvul.006G087800	F-box domain	3.54081	0.36837	9.6121	7.10871e-22	8.30632e-19
Phvul.006G106100	Ethylene-responsive transcription factor 1 (AP2)	-2.63207	0.653702	-4.0264	5.66362e-05	0.00325151
Phvul.006G123600	Ent-kaurenoic acid oxidase	2.08673	0.315477	4.80108	1.57815e-06	0.000159371
Phvul.006G143800	N/A	3.82783	0.474995	8.05867	7.71286e-16	3.92842e-13
Phvul.006G188900	No apical meristem (NAM) protein	-2.25029	0.571645	-3.93652	8.2673e-05	0.00446254
Phvul.006G216700	Ferredoxin	-2.92724	0.627212	-4.66706	3.05537e-06	0.000287639
Phvul.007G006600	Transketolase	-2.38458	0.643078	-3.70807	0.000208847	0.00907776
Phvul.007G023000	Hemerythrin HHE cation binding domain	2.25174	0.324116	6.94734	3.72248e-12	1.12035e-09
Phvul.007G031700	RETICULON-RELATED	2.06892	0.323695	5.03673	4.73562e-07	5.70111e-05
Phvul.007G040200	XENOTROPIC AND POLYTROPIC RETROVIRUS RECEPTOR 1-RELATED	2.96648	0.602944	4.91999	8.65476e-07	9.93746e-05
Phvul.007G063100	N/A	2.05129	0.409513	4.21504	2.49729e-05	0.00166464
Phvul.007G078000	ABC transporter family	2.07081	0.427278	3.79628	0.000146883	0.00696345
Phvul.007G117100	N/A	-2.36019	0.494637	-4.77155	1.82812e-06	0.000179771
Phvul.007G129900	N/A	-3.01634	0.653696	-4.61428	3.94465e-06	0.000359434
Phvul.007G152900	NITRATE, FROMATE, IRON DEHYDROGENASE	2.06468	0.335294	4.90334	9.42197e-07	0.000104558
Phvul.007G153000	NITRATE, FROMATE, IRON DEHYDROGENASE	2.07854	0.371423	4.19923	2.67825e-05	0.00176161
Phvul.007G173600	Cupin	2.92788	0.627212	4.66808	3.04023e-06	0.000287639
Phvul.007G199000	Kinesin motor	2.01649	0.454176	4.43989	9.00039e-06	0.000712286
Phvul.007G208400	MYB DNA BINDING	2.06635	0.376571	4.3477	1.37572e-05	0.00101212
Phvul.007G220500	N/A	-2.58181	0.623832	-4.13862	3.49399e-05	0.00218253
Phvul.007G238100	NUCLEOPORIN-RELATED	2.08186	0.346699	4.3987	1.08899e-05	0.000825139
Phvul.007G238200	NUCLEOPORIN-RELATED	2.0769	0.371339	4.33426	1.46248e-05	0.00106025
Phvul.007G246600	Leucine-rich repeat protein	2.01504	0.475911	4.01898	5.84501e-05	0.00332296
Phvul.007G255700	N/A	2.02007	0.484945	3.87568	0.000106329	0.00539999
Phvul.007G258500	N/A	3.45751	0.582289	5.93779	2.88891e-09	4.99002e-07
Phvul.007G258600	N/A	4.12685	0.508754	8.11167	4.99287e-16	2.60996e-13
Phvul.007G259500	Omega-6 fatty acid desaturase (delta-12 desaturase)	-2.0205	0.496288	-4.07123	4.67655e-05	0.002815
Phvul.007G260800	Peroxidase	2.0229	0.480004	3.90363	9.47622e-05	0.00492764
Phvul.007G263300	N/A	2.77097	0.452062	6.12964	8.80801e-10	1.69866e-07
Phvul.007G275700	Hemopexin	2.0878	0.331998	4.51255	6.40527e-06	0.000536853
Phvul.008G011700	MFS transporter, SP family, solute carrier family 2 (myo-inositol transporter)	2.73014	0.570817	4.78286	1.72817e-06	0.000170788
Phvul.008G011800	C1 domain	2.23823	0.427668	5.23356	1.66275e-07	2.20192e-05
Phvul.008G018700	NUCLEOPORIN-RELATED	2.06283	0.336642	4.91679	8.7973e-07	9.98569e-05
Phvul.008G023500	N/A	2.04451	0.452583	3.89177	9.95163e-05	0.00513452
Phvul.008G034000	UDP-GLUCOSYLTRANSFERASE	2.43746	0.417892	5.83274	5.45232e-09	9.0254e-07
Phvul.008G083300	Dirigent-like protein	2.07834	0.408744	3.84503	0.000120536	0.00591193
Phvul.008G127200	OXIDOREDUCTASE, 2OG-FE(II) OXYGENASE FAMILY PROTEIN	-2.03088	0.500587	-4.05699	4.97084e-05	0.00296519
Phvul.008G256900	N/A	3.32362	0.504707	6.58525	4.54121e-11	1.11366e-08
Phvul.008G259000	BCL2-ASSOCIATED ATHANOGENE	2.00577	0.250892	7.69932	1.36789e-14	5.43433e-12
Phvul.008G264700	SMALL HEAT-SHOCK PROTEIN	-2.35703	0.55816	-4.22287	2.41216e-05	0.00162977
Phvul.008G279700	Cellulose synthase	2.01587	0.337649	5.6152	1.96336e-08	3.04688e-06
Phvul.008G282600	Uridine kinase	2.04488	0.343764	5.07494	3.87623e-07	4.78245e-05
Phvul.009G030800	Sugar Transporter	2.03673	0.325718	6.25306	4.02488e-10	8.69025e-08
Phvul.009G075500	Zinc finger	-2.29737	0.542062	-4.23821	2.25306e-05	0.00154327
Phvul.009G098800	N/A	-3.25499	0.504536	-6.45144	1.10791e-10	2.65151e-08
Phvul.009G176400	LEUCINE-RICH REPEAT RECEPTOR-LIKE PROTEIN KINASE	-2.84199	0.485737	-5.85089	4.88955e-09	8.16185e-07
Phvul.009G226000	Cellulose synthase	-3.04871	0.628071	-4.85409	1.20943e-06	0.000127788
Phvul.010G000300	Flavanone 3-dioxygenase	-3.71659	0.56955	-6.52547	6.77864e-11	1.64208e-08
Phvul.010G050300	N/A	2.71935	0.651342	4.17499	2.97998e-05	0.00189726
Phvul.010G054600	LEUCINE-RICH REPEAT-CONTAINING PROTEIN	2.44386	0.652431	3.74577	0.000179842	0.00817166
Phvul.010G062700	N/A	2.52763	0.641232	3.94183	8.08621e-05	0.00437669
Phvul.010G068200	MULTIDRUG RESISTANCE PROTEIN	2.04513	0.467574	3.71807	0.000200747	0.00882221
Phvul.010G089900	N/A	2.09383	0.491641	3.9321	8.42059e-05	0.00452072
Phvul.010G093400	N/A	2.32664	0.625258	3.7211	0.000198359	0.00873659
Phvul.010G124000	N/A	-2.47684	0.653423	-3.79057	0.000150305	0.00701309
Phvul.010G140900	PHOSPHATASE, ORPHAN 1, 2	3.72332	0.504049	7.38682	1.50384e-13	5.17366e-11
Phvul.010G156200	Stearoyl-CoA 9-desaturase	-3.25028	0.621464	-5.23003	1.69483e-07	2.22954e-05
Phvul.011G014400	LEUCINE-RICH REPEAT-CONTAINING PROTEIN	2.02457	0.434027	4.25297	2.10956e-05	0.00145501
Phvul.011G017200	Tocopherol O-methyltransferase	2.05633	0.410874	4.14021	3.46987e-05	0.00217431
Phvul.011G026700	Pollen proteins Ole e I like	-2.7181	0.654221	-4.15471	3.25698e-05	0.0020604
Phvul.011G055700	Beta-glucosidase	2.07804	0.39632	4.02931	5.59401e-05	0.00322085
Phvul.011G055800	GLYCOSYL HYDROLASE	-3.10194	0.504273	-6.15131	7.6847e-10	1.51137e-07
Phvul.011G067200	AQUAPORIN TRANSPORTER	2.01691	0.46097	4.27088	1.94703e-05	0.00136182
Phvul.011G068300	NUCLEOPORIN-RELATED	2.08772	0.383868	5.052	4.37215e-07	5.32812e-05
Phvul.011G068400	NUCLEOPORIN-RELATED	2.10444	0.547082	3.84666	0.000119739	0.00590197
Phvul.011G092600	SUBTILISIN-LIKE PROTEASE	2.32132	0.482306	4.81296	1.4871e-06	0.000152267
Phvul.011G166600	N/A	2.06027	0.238838	7.00133	2.53551e-12	7.8696e-10
