# Supplementary material for: Transcriptome analysis of two recombinant inbred lines of common bean contrasting for symbiotic nitrogen fixation
Source: PLoS One. 2017 Feb 13;12(2):e0172141. doi: 10.1371/journal.pone.0172141 (PMC5305244; doi:10.1371/journal.pone.0172141)
Supplement: S5 Table — (XLSX) [file pone.0172141.s005.xlsx]

## Sheet: S5 Table
S5 Table. List of genes that differentialy expressed (FDR=0.01 and absolute Log2 fold change in expression greater than 2) in nodules between SA36 and SA118. (Positive Log2 Fold change represents higher expression in SA36 and negative is higher expression in SP118; N/A means there is no functional annotation on Phytozome 10.3)
Gene ID	Annotation	Log2 Fold Change in Expression (Positive is up-regulated in SB36; negative means up-regulated in SB118)	lfcSE	stat	P-value	Adjusted P-value (FDR=0.01)
Phvul.004G164200	N/A	8.45285	0.586161	14.4207	3.83452e-47	1.38487e-43
Phvul.004G161700	N/A	7.90707	0.634475	12.4624	1.19755e-35	1.66349e-32
Phvul.004G058400	Cystinosin	7.68921	0.47244	16.2755	1.47286e-59	8.86564e-56
Phvul.005G015700	Angio-associated migratory cell protein	7.60708	0.577746	13.1668	1.36199e-39	3.07435e-36
Phvul.004G088700	Plant transposase	7.39898	0.613441	12.0614	1.68825e-33	2.1776e-30
Phvul.007G245900	N/A	6.9303	0.670154	10.3413	4.58048e-25	3.30857e-22
Phvul.004G058500	N/A	6.69888	0.680669	9.8416	7.45172e-23	4.64011e-20
Phvul.010G120300	Flavanone 3-dioxygenase	6.26703	0.717202	8.73817	2.36911e-18	9.25548e-16
Phvul.004G092800	N/A	6.24933	0.643769	9.70741	2.80372e-22	1.48911e-19
Phvul.002G129600	LEUCINE-RICH REPEAT-CONTAINING PROTEIN	6.2237	0.652139	9.54352	1.38065e-21	7.12339e-19
Phvul.004G168300	RNA recognition motif. (a.k.a. RRM, RBD, or RNP domain)	6.21818	0.576718	10.782	4.186e-27	3.59956e-24
Phvul.010G027300	DISEASE RESISTANCE PROTEIN (TIR-NBS-LRR CLASS)	6.08916	0.472684	12.8821	5.67792e-38	9.32108e-35
Phvul.004G165300	Pre-mRNA-splicing factor ATP-dependent RNA helicase PRP16	6.01514	0.657454	9.14915	5.73854e-20	2.72701e-17
Phvul.011G005600	Cellulase	5.93589	0.561339	10.5745	3.91204e-26	3.07146e-23
Phvul.004G052000	RIBONUCLEASE T2	5.87315	0.710295	8.26861	1.3553e-16	3.82407e-14
Phvul.004G140200	N/A	5.74875	0.718819	7.99749	1.26977e-15	3.22952e-13
Phvul.007G246000	N/A	5.71423	0.627458	9.10695	8.47277e-20	3.82503e-17
Phvul.004G140300	N/A	5.67337	0.73026	7.76896	7.91307e-15	1.83198e-12
Phvul.010G013100	Cytochrome P450 CYP2 subfamily	5.65726	0.671565	8.42399	3.63862e-17	1.13287e-14
Phvul.002G130400	LEUCINE-RICH REPEAT-CONTAINING PROTEIN	5.59508	0.728351	7.68184	1.56816e-14	3.45926e-12
Phvul.011G037100	Auxin responsive protein	5.4491	0.732924	7.43475	1.04767e-13	1.99146e-11
Phvul.010G050300	N/A	5.37074	0.763174	7.03737	1.95903e-12	2.99798e-10
Phvul.004G154900	LEUCINE-RICH REPEAT RECEPTOR-LIKE PROTEIN KINASE	5.33968	0.32207	16.5793	9.84337e-62	1.77752e-57
Phvul.004G145500	ALDO-KETO REDUCTASE	5.23149	0.458464	11.4109	3.68801e-30	3.91753e-27
Phvul.007G106700	Plant transposase (Ptta/En/Spm family)	5.22258	0.686183	7.61107	2.71843e-14	5.84398e-12
Phvul.002G129200	Leucine Rich Repeat // NB-ARC domain	5.12268	0.746573	6.86159	6.81e-12	9.68306e-10
Phvul.004G159900	Ferulate-5-hydroxylase	5.07789	0.513722	9.88451	4.85962e-23	3.13411e-20
Phvul.006G156800	N/A	5.04113	0.750856	6.71384	1.89563e-11	2.4451e-09
Phvul.003G094700	BASIC HELIX-LOOP-HELIX (bHLH)	5.03236	0.643826	7.81633	5.43856e-15	1.27545e-12
Phvul.004G050200	RIBONUCLEASE T2	4.96419	0.749961	6.61926	3.61002e-11	4.49585e-09
Phvul.008G103800	N/A	4.95836	0.754697	6.57	5.03148e-11	6.13909e-09
Phvul.004G068500	N/A	4.8303	0.75778	6.37428	1.83819e-10	2.02403e-08
Phvul.004G052100	N/A	4.77978	0.759668	6.29193	3.13533e-10	3.21692e-08
Phvul.010G101700	N/A	4.72132	0.763929	6.1803	6.39785e-10	6.27894e-08
Phvul.002G129900	LEUCINE-RICH REPEAT-CONTAINING PROTEIN	4.63109	0.729925	6.34462	2.22977e-10	2.35469e-08
Phvul.007G244600	NODULIN-LIKE PROTEIN-Monocarboxylate Transmembrane transporter	4.60757	0.312702	14.7347	3.85911e-49	1.7422e-45
Phvul.009G030800	Transmembrane transporter	4.57847	0.664493	6.89017	5.57261e-12	7.98653e-10
Phvul.010G062700	N/A	4.53701	0.713599	6.35793	2.04492e-10	2.2112e-08
Phvul.004G088800	N/A	4.50226	0.6866	6.55733	5.47802e-11	6.6195e-09
Phvul.004G163000	N/A	4.46428	0.774872	5.76131	8.34615e-09	6.88196e-07
Phvul.002G131000	LEUCINE-RICH REPEAT-CONTAINING PROTEIN	4.44376	0.44308	10.0293	1.13367e-23	7.87376e-21
Phvul.004G090800	Peroxidase	4.15853	0.759847	5.47285	4.42847e-08	3.17338e-06
Phvul.004G061700	N/A	4.10594	0.564893	7.26853	3.63432e-13	6.3717e-11
Phvul.002G129700	LEUCINE-RICH REPEAT-CONTAINING PROTEIN	4.07186	0.748432	5.44052	5.31244e-08	3.72504e-06
Phvul.010G027400	N/A	4.06921	0.794787	5.11988	3.05726e-07	1.71987e-05
Phvul.002G130100	LEUCINE-RICH REPEAT-CONTAINING PROTEIN	4.04491	0.809113	4.99919	5.75721e-07	3.00473e-05
Phvul.007G045400	Glycosyl hydrolase family 10	3.97869	0.561624	7.08427	1.39783e-12	2.19495e-10
Phvul.003G177200	PEPTIDYL-PROLYL CIS-TRANS ISOMERASE	3.96719	0.748853	5.29768	1.17281e-07	7.37928e-06
Phvul.008G280300	Red chlorophyll catabolite reductase	3.91553	0.460573	8.50143	1.87275e-17	6.03895e-15
Phvul.007G025900	Malate transport-Homologous to aluminum activated malate transporter Medtr1g111250	3.91209	0.505906	7.73284	1.05173e-14	2.37401e-12
Phvul.004G060700	N/A	3.87893	0.810985	4.78298	1.72715e-06	7.58492e-05
Phvul.009G226800	Tubby C 2	3.85033	0.636608	6.0482	1.46474e-09	1.37048e-07
Phvul.004G058700	Leucine Rich Repeat // NB-ARC domain // TIR domain	3.74799	0.718481	5.21655	1.82287e-07	1.08281e-05
Phvul.003G096700	Late embryogenesis abundant protein	3.70036	0.586936	6.30453	2.89068e-10	2.99999e-08
Phvul.004G126900	MuDR family transposase	3.68066	0.814953	4.51641	6.28981e-06	0.000230388
Phvul.010G027500	LEUCINE-RICH REPEAT-CONTAINING PROTEIN	3.56284	0.407821	8.73629	2.40895e-18	9.25548e-16
Phvul.004G048600	N/A	3.53869	0.515888	6.85941	6.91438e-12	9.75468e-10
Phvul.005G046000	Peroxidase	3.51606	0.845375	4.15918	3.19396e-05	0.000888561
Phvul.009G219600	N/A	3.5039	0.717279	4.88498	1.03438e-06	4.88159e-05
Phvul.004G158000	Legume lectin	3.47793	0.648507	5.36298	8.18605e-08	5.3754e-06
Phvul.004G162100	Transcription factor MBF1(MULTIPROTEIN BRIDGING FACTOR 1)	3.46195	0.715413	4.83908	1.30439e-06	5.96319e-05
Phvul.009G256900	N/A	3.43463	0.493704	6.95687	3.47906e-12	5.02599e-10
Phvul.007G263300	N/A	3.38118	0.534321	6.32798	2.48385e-10	2.59268e-08
Phvul.002G214100	GATase Glutamine synthetase	3.37987	0.465505	7.26065	3.85222e-13	6.68879e-11
Phvul.004G051100	N/A	3.37935	0.393606	8.5856	9.03665e-18	3.13815e-15
Phvul.002G130500	LEUCINE-RICH REPEAT-CONTAINING PROTEIN	3.36722	0.831634	4.04892	5.14547e-05	0.0013189
Phvul.004G085200	SUGAR TRANSPORTER Transmembrane	3.36292	0.66737	5.03906	4.67826e-07	2.50683e-05
Phvul.004G177300	Potassium ion transporter, TrkH (Cation transport protein)	3.35106	0.700678	4.78259	1.73053e-06	7.58492e-05
Phvul.009G119800	C2 DOMAIN-CONTAINING PROTEIN	3.29491	0.739301	4.45678	8.31983e-06	0.000291727
Phvul.002G266500	CGI-121 FAMILY MEMBER	3.28182	0.835293	3.92895	8.53185e-05	0.00199532
Phvul.011G005800	MADS BOX TF	3.24494	0.353239	9.18623	4.06839e-20	1.9856e-17
Phvul.007G217300	GB DEF: HYPOTHETICAL PROTEIN	3.24295	0.611195	5.30592	1.12108e-07	7.10333e-06
Phvul.005G103000	N/A	3.23949	0.839777	3.85756	0.000114524	0.00253832
Phvul.005G135200	Terpene synthase	3.23702	0.727088	4.45204	8.50595e-06	0.0002971
Phvul.004G167400	N/A	3.22489	0.640681	5.03353	4.81535e-07	2.56506e-05
Phvul.004G178200	Cycloartenol synthase	3.18864	0.381042	8.3682	5.85046e-17	1.73193e-14
Phvul.004G122900	Aspartate aminotransferase-like	3.1859	0.559159	5.69766	1.2146e-08	9.66224e-07
Phvul.009G003400	Flavanone 3-dioxygenase	3.17895	0.270334	11.7594	6.32191e-32	7.13506e-29
Phvul.011G196900	EamA-like transporter	3.17656	0.601699	5.27932	1.29661e-07	8.07386e-06
Phvul.003G060300	ALCOHOL DEHYDROGENASE	3.17076	0.534203	5.9355	2.92954e-09	2.58057e-07
Phvul.004G100600	Casein kinase 1	3.1479	0.756697	4.16006	3.18169e-05	0.00088802
Phvul.009G186700	N/A	3.12501	0.523053	5.97457	2.30699e-09	2.10403e-07
Phvul.003G224600	Pollen allergen // Rare lipoprotein A (RlpA)-like double-psi beta-barrel	3.07253	0.622364	4.93687	7.93859e-07	3.94917e-05
Phvul.004G074700	PHOSPHATIDYLETHANOLAMINE-BINDING PROTEIN	3.06933	0.740168	4.1468	3.37148e-05	0.000925262
Phvul.002G131100	LEUCINE-RICH REPEAT-CONTAINING PROTEIN	2.99799	0.307247	9.75758	1.71183e-22	9.66007e-20
Phvul.010G028900	DISEASE RESISTANCE PROTEIN (TIR-NBS-LRR CLASS)	2.9774	0.423285	7.03405	2.00623e-12	3.04441e-10
Phvul.004G120900	OXIDOREDUCTASE, 2OG-FE(II) OXYGENASE	2.95863	0.553233	5.3479	8.89806e-08	5.7799e-06
Phvul.004G167800	N/A	2.91706	0.702059	4.15501	3.25271e-05	0.000898125
Phvul.007G247200	ATP-BINDING CASSETTE TRANSPORTER (PDR)	2.90552	0.628014	4.62652	3.71853e-06	0.000146614
Phvul.007G252000	Hemopexin	2.79318	0.646187	4.32255	1.54235e-05	0.00049309
Phvul.004G046400	Leucine Rich Repeat // NB-ARC domain // TIR domain	2.79309	0.433196	6.44764	1.13608e-10	1.30671e-08
Phvul.009G024600	N/A	2.79213	0.355038	7.86431	3.71149e-15	8.93628e-13
Phvul.007G048000	MADS BOX TF	2.78991	0.809247	3.44754	0.000565721	0.00933802
Phvul.004G150100	Glucose-fructose oxidoreductase	2.78622	0.197117	14.1348	2.31636e-45	6.97148e-42
Phvul.002G268700	TRANSCRIPTION ELONGATION FACTOR B	2.74635	0.485446	5.65737	1.53709e-08	1.20682e-06
Phvul.007G269200	N/A	2.73611	0.624114	4.38399	1.16523e-05	0.000388941
Phvul.004G165000	PRONE (Plant-specific Rop nucleotide exchanger)	2.72386	0.676205	4.02816	5.62149e-05	0.0014188
Phvul.008G087500	Plant transposase	2.68638	0.570571	4.70823	2.49874e-06	0.000104449
Phvul.010G064800	Leucine Rich Repeat // NB-ARC domain // TIR domain //	2.66203	0.774334	3.43783	0.000586392	0.00958286
Phvul.006G143800	N/A	2.60667	0.507842	5.13283	2.85417e-07	1.63621e-05
Phvul.002G242600	LEUCINE-RICH REPEAT RECEPTOR-LIKE PROTEIN KINASE	2.60545	0.6263	4.16007	3.18155e-05	0.00088802
Phvul.007G252500	LEUCINE-RICH REPEAT RECEPTOR-LIKE PROTEIN KINASE	2.59247	0.339612	7.63362	2.28243e-14	4.96581e-12
Phvul.010G011400	Serine carboxypeptidase-like 19	2.59086	0.353358	7.33213	2.26517e-13	4.17391e-11
Phvul.003G293200	OXIDOREDUCTASE, 2OG-FE(II) OXYGENASE	2.5685	0.400417	6.41456	1.41232e-10	1.56464e-08
Phvul.004G177400	NADH:ubiquinone reductase (H(+)-translocating	2.5638	0.39306	6.52268	6.90618e-11	8.20472e-09
Phvul.004G047900	Proline dehydrogenase	2.54976	0.505738	5.04166	4.61511e-07	2.48678e-05
Phvul.008G123600	N/A	2.52739	0.526269	4.80246	1.56728e-06	7.00705e-05
Phvul.004G119300	Cytochrome P450 CYP2	2.48971	0.70072	3.55307	0.000380758	0.00669497
Phvul.002G108300	General substrate transporter Transmembrane Transporter	2.48728	0.509091	4.88572	1.03049e-06	4.88159e-05
Phvul.004G044800	LEUCINE-RICH REPEAT RECEPTOR-LIKE PROTEIN KINASE	2.46772	0.4319	5.71363	1.10594e-08	8.83675e-07
Phvul.007G248200	OXIDOREDUCTASE, 2OG-FE(II) OXYGENASE	2.44949	0.646616	3.78817	0.000151764	0.00316665
Phvul.004G176400	RNA-DEPENDENT RNA POLYMERASE	2.42134	0.515994	4.69257	2.69789e-06	0.000110724
Phvul.003G039500	N/A	2.40226	0.519043	4.62824	3.68779e-06	0.00014604
Phvul.004G160800	SIGMA FACTOR SIGB REGULATION PROTEIN RSBQ	2.38906	0.417586	5.72113	1.05816e-08	8.56871e-07
Phvul.007G045500	Glycosyl hydrolase family 10	2.35211	0.665994	3.53172	0.000412863	0.00718254
Phvul.004G143200	N/A	2.34968	0.551145	4.26326	2.01462e-05	0.000617656
Phvul.006G003400	LEUCINE-RICH REPEAT RECEPTOR-LIKE PROTEIN KINASE	2.33633	0.432555	5.40122	6.61886e-08	4.54462e-06
Phvul.005G048900	ZINC/IRON TRANSPORTER	2.30862	0.537418	4.29575	1.74101e-05	0.000546768
Phvul.003G031200	CINNAMOYL-COA REDUCTASE	2.29232	0.666912	3.43721	0.000587738	0.00959618
Phvul.010G148700	Homeobox	2.28842	0.522217	4.38212	1.17531e-05	0.000390861
Phvul.003G269000	SIALIC ACID SYNTHASE-RELATED	2.27817	0.525285	4.33701	1.44433e-05	0.000466578
Phvul.001G067300	Alcohol dehydrogenase	2.27371	0.606019	3.75188	0.000175512	0.0035772
Phvul.008G268200	GERANYL GERANYL PYROPHOSPHATE SYNTHASE	2.2651	0.500609	4.52469	6.04836e-06	0.00022423
Phvul.010G024100	LEUCINE-RICH REPEAT-CONTAINING PROTEIN	2.23552	0.475991	4.69656	2.64581e-06	0.000109332
Phvul.008G171400	Cellulase	2.21577	0.50878	4.35507	1.33027e-05	0.000432049
Phvul.004G144600	PPR repeat	2.21559	0.326314	6.78974	1.12338e-11	1.51132e-09
Phvul.005G009900	ATAXIN-10	2.20574	0.242019	9.11391	7.9467e-20	3.67953e-17
Phvul.L002000	CALMODULIN-RELATED	2.18843	0.466116	4.69504	2.66555e-06	0.000109646
Phvul.001G216100	Reductases with broad range of substrate specificities	2.18439	0.545761	4.00246	6.26869e-05	0.00155495
Phvul.004G060800	N/A	2.18344	0.512509	4.2603	2.04156e-05	0.000622146
Phvul.001G258500	OLIGOPEPTIDASE	2.17981	0.467909	4.65862	3.18335e-06	0.000128029
Phvul.003G269400	Phosphoinositide phosphatase	2.17452	0.597075	3.64196	0.000270575	0.00507377
Phvul.008G104200	N/A	2.16761	0.549323	3.94596	7.9482e-05	0.00189102
Phvul.003G262800	SAUR family protein	2.16682	0.58287	3.7175	0.000201206	0.00400152
Phvul.004G122800	N/A	2.16352	0.383615	5.63983	1.70222e-08	1.32495e-06
Phvul.007G214200	Glyceraldehyde-3-phosphate dehydrogenase (NADP(+)) (phosphorylating)	2.15556	0.573926	3.75581	0.000172779	0.00352946
Phvul.004G036200	DISEASE RESISTANCE PROTEIN (NBS-LRR CLASS)	2.15534	0.5724	3.76545	0.000166252	0.00343892
Phvul.004G148000	Dihydropyrimidine dehydrogenase (NADP(+))	2.1479	0.219993	9.76349	1.61507e-22	9.40802e-20
Phvul.003G248100	Plant transposase	2.12488	0.437141	4.86085	1.16883e-06	5.43989e-05
Phvul.005G126700	N/A	2.11435	0.327207	6.46181	1.0346e-10	1.20534e-08
Phvul.002G059200	AMINOTRANSFERASE RELATED	2.0769	0.599676	3.46337	0.000533451	0.00887022
Phvul.005G021900	DNA-DAMAGE-INDUCIBLE PROTEIN F	2.07098	0.37868	5.46896	4.52693e-08	3.22672e-06
Phvul.002G252500	RIBOSOMAL PROTEIN S6 KINASE	2.05497	0.396734	5.1797	2.22242e-07	1.30725e-05
Phvul.005G162100	LEUCINE-RICH REPEAT RECEPTOR-LIKE PROTEIN KINASE	2.04313	0.538757	3.7923	0.000149261	0.00312345
Phvul.007G273200	Sugar Transmembrane Transporters	2.00896	0.443083	4.18176	2.89258e-05	0.000822586
Phvul.001G028700	Xanthine-uracil permeases	2.00101	0.454211	4.12076	3.77628e-05	0.00101779
Phvul.007G023000	Hemerythrin HHE cation binding domain	2.00002	0.546224	3.4259	0.000612771	0.00987414
Phvul.009G231000	calmodulin-binding protein	-2.00925	0.347104	-5.26914	1.37068e-07	8.44769e-06
Phvul.002G265400	WRKY DNA -binding domain	-2.05514	0.337368	-6.09168	1.11733e-09	1.06193e-07
Phvul.004G123700	MEMBER OF 'GDXG' FAMILY OF LIPOLYTIC ENZYMES	-2.05519	0.454954	-4.51736	6.26148e-06	0.000230285
Phvul.007G065900	SERINE/THREONINE PROTEIN KINASE // SUBFAMILY NOT NAMED	-2.05798	0.522041	-3.94218	8.0746e-05	0.00190852
Phvul.009G219300	LEUCINE-RICH REPEAT RECEPTOR-LIKE PROTEIN KINASE	-2.05978	0.402555	-5.11675	3.10837e-07	1.7378e-05
Phvul.003G214100	SUBTILISIN-LIKE PROTEASE (PLANT)	-2.0666	0.57779	-3.57673	0.00034792	0.00622143
Phvul.008G081100	Galactinol--raffinose galactosyltransferase	-2.07186	0.537868	-3.85199	0.00011716	0.00257381
Phvul.004G132500	Catalytic LigB subunit of aromatic ring-opening dioxygenase	-2.07399	0.269993	-7.68163	1.57082e-14	3.45926e-12
Phvul.003G174800	N/A	-2.07581	0.413422	-5.02105	5.13899e-07	2.7214e-05
Phvul.002G184300	Naringenin-chalcone synthase.	-2.08115	0.452599	-4.59824	4.26084e-06	0.000164758
Phvul.003G239800	N/A	-2.08193	0.409787	-5.08051	3.76423e-07	2.08511e-05
Phvul.008G138100	Multidrug/pheromone exporter, ABC superfamily	-2.08202	0.506501	-4.11059	3.94641e-05	0.00105733
Phvul.007G108500	myb proto-oncogene protein, plant	-2.08339	0.282413	-7.37709	1.61791e-13	3.01199e-11
Phvul.007G230100	N/A	-2.08407	0.309895	-6.72509	1.75484e-11	2.2963e-09
Phvul.002G296700	SWI/SNF-RELATED CHROMATIN BINDING PROTEIN	-2.09712	0.566904	-3.69926	0.000216231	0.00421673
Phvul.002G039100	Naringenin-chalcone synthase	-2.0974	0.413541	-5.07182	3.94027e-07	2.16931e-05
Phvul.002G284700	Auxin responsive protein	-2.09809	0.541769	-3.87266	0.000107654	0.00241793
Phvul.006G111700	WRKY DNA -binding domain	-2.10019	0.367483	-5.71508	1.0965e-08	8.8003e-07
Phvul.011G028000	SERINE CARBOXYPEPTIDASE II	-2.10181	0.528132	-3.9797	6.90033e-05	0.00167779
Phvul.006G024000	Transferase family	-2.11412	0.465785	-4.53883	5.65662e-06	0.000210613
Phvul.002G007500	BASIC HELIX-LOOP-HELIX (BHLH) FAMILY PROTEIN	-2.12466	0.588866	-3.60805	0.000308512	0.00565021
Phvul.006G212500	MITOGEN-ACTIVATED KINASE KINASE KINASE	-2.12969	0.515592	-4.13057	3.61864e-05	0.000979692
Phvul.005G112600	Plastocyanin-like domain	-2.13166	0.549026	-3.88263	0.000103334	0.00232669
Phvul.007G117100	N/A	-2.13271	0.6152	-3.4667	0.000526897	0.00880176
Phvul.005G082500	mlo protein	-2.13311	0.582527	-3.66181	0.000250438	0.00476042
Phvul.005G181800	WRKY DNA -binding domain	-2.13318	0.515026	-4.14188	3.44468e-05	0.00094106
Phvul.006G142300	Eukaryotic cytochrome b561	-2.13346	0.477534	-4.46765	7.90818e-06	0.000278918
Phvul.001G259100	MYOSIN LIGHT CHAIN KINASE-RELATED	-2.13379	0.531266	-4.01643	5.9087e-05	0.00147988
Phvul.008G193900	CHLOROPLAST NUCLEIOD DNA-BINDING-RELATED	-2.13693	0.400586	-5.33452	9.57997e-08	6.15641e-06
Phvul.001G209100	Pectinesterase.	-2.14919	0.501139	-4.2886	1.79801e-05	0.000561738
Phvul.003G232300	myb proto-oncogene protein, plant	-2.15325	0.618206	-3.48307	0.000495705	0.00837365
Phvul.005G150700	ENDO-1,3-1,4-BETA-D-GLUCANASE	-2.15416	0.427314	-5.04116	4.62708e-07	2.48678e-05
Phvul.007G238200	NUCLEOPORIN-RELATED	-2.15641	0.486477	-4.43271	9.3054e-06	0.00032191
Phvul.001G209400	Pectinesterase.	-2.1568	0.555251	-3.88437	0.000102594	0.00231291
Phvul.007G045200	N/A	-2.15735	0.5929	-3.63864	0.000274079	0.00512352
Phvul.007G041400	GLYCOSYL HYDROLASE FAMILY 1 PROTEIN	-2.16579	0.471991	-4.58863	4.46172e-06	0.000171791
Phvul.002G173800	Rubber elongation factor protein (REF)	-2.16914	0.389237	-5.57281	2.50668e-08	1.86279e-06
Phvul.011G069500	HISTONE H4	-2.16964	0.604829	-3.58719	0.000334257	0.00604206
Phvul.003G238600	NATURAL RESISTANCE-ASSOCIATED MACROPHAGE PROTEIN	-2.17241	0.618114	-3.51459	0.00044044	0.00757473
Phvul.010G016200	N/A	-2.17388	0.559636	-3.88446	0.000102558	0.00231291
Phvul.007G152900	NITRATE, FROMATE, IRON DEHYDROGENASE	-2.17736	0.458459	-4.7493	2.04122e-06	8.67527e-05
Phvul.007G268800	SYNTAXIN, PLANT	-2.17848	0.570413	-3.81913	0.000133922	0.00286431
Phvul.006G145300	Diphosphate--fructose-6-phosphate 1-phosphotransferase	-2.17996	0.427638	-5.09768	3.43841e-07	1.91639e-05
Phvul.001G087100	GRAM domain	-2.18763	0.550997	-3.97031	7.17785e-05	0.0017375
Phvul.008G169800	N/A	-2.18947	0.483775	-4.52581	6.01652e-06	0.000223552
Phvul.008G095400	Pyruvate decarboxylase.	-2.19204	0.427827	-5.12365	2.99669e-07	1.70171e-05
Phvul.002G240700	N/A	-2.19349	0.521491	-4.2062	2.59703e-05	0.000752763
Phvul.004G152400	DNA DAMAGE-INDUCIBLE PROTEIN	-2.19663	0.49227	-4.46225	8.11024e-06	0.000285487
Phvul.001G019300	N/A	-2.19755	0.323698	-6.78891	1.12985e-11	1.51132e-09
Phvul.002G220500	LEUCINE-RICH REPEAT RECEPTOR-LIKE PROTEIN KINASE	-2.20043	0.321485	-6.84457	7.67072e-12	1.05739e-09
Phvul.008G047900	SUBTILISIN-LIKE PROTEASE (PLANT)	-2.20205	0.522846	-4.21166	2.53497e-05	0.000739507
Phvul.011G069700	Histone H2A	-2.21127	0.587793	-3.76199	0.000168568	0.00347489
Phvul.011G068800	EXOCYST COMPLEX PROTEIN EXO70	-2.21141	0.4964	-4.45488	8.39387e-06	0.000293753
Phvul.005G042200	N/A	-2.21229	0.51937	-4.25956	2.04831e-05	0.0006227
Phvul.007G111500	PROTEIN REGULATOR OF CYTOKINESIS 1 PRC1-RELATED	-2.21605	0.504642	-4.39133	1.1266e-05	0.000379556
Phvul.004G174300	N/A	-2.21644	0.53215	-4.16506	3.11264e-05	0.000875516
Phvul.007G074800	COPPER TRANSPORT PROTEIN ATOX1-RELATED	-2.21963	0.454351	-4.88529	1.03279e-06	4.88159e-05
Phvul.002G044700	N/A	-2.21986	0.421578	-5.26559	1.3974e-07	8.56995e-06
Phvul.001G223500	LATERAL SIGNALING TARGET PROTEIN 2	-2.22341	0.461471	-4.8181	1.44928e-06	6.55919e-05
Phvul.004G154300	N/A	-2.22438	0.633054	-3.51373	0.000441856	0.00759185
Phvul.007G049400	Salt stress response/antifungal // Protein tyrosine kinase	-2.22847	0.599518	-3.71711	0.000201516	0.0040021
Phvul.009G182800	RESPONSE REGULATOR OF TWO-COMPONENT SYSTEM	-2.23638	0.550514	-4.06235	4.85808e-05	0.00125864
Phvul.003G258000	PUTATIVE EARLY-RESPONSIVE TO DEHYDRATION STRESS PROTEIN	-2.23695	0.615061	-3.63695	0.000275884	0.00514661
Phvul.003G264400	Alpha-mannosidase.	-2.24089	0.529898	-4.22891	2.34822e-05	0.000695152
Phvul.004G108600	Cyclotransferase	-2.24387	0.337874	-6.64114	3.11267e-11	3.95836e-09
Phvul.006G137300	LEUCINE-RICH REPEAT RECEPTOR-LIKE PROTEIN KINASE	-2.24594	0.379635	-5.91606	3.29739e-09	2.8905e-07
Phvul.002G002600	LEUCINE-RICH REPEAT RECEPTOR-LIKE PROTEIN KINASE	-2.24924	0.569547	-3.94918	7.84197e-05	0.00187068
Phvul.007G088200	SUGAR TRANSPORTER	-2.25215	0.511196	-4.40564	1.05473e-05	0.000358688
Phvul.006G204100	N/A	-2.25342	0.554559	-4.06344	4.83549e-05	0.00125459
Phvul.006G152800	BASIC 7S GLOBULIN-RELATED	-2.26636	0.649302	-3.49046	0.000482197	0.0081684
Phvul.009G245600	DNA replication licensing factor MCM6	-2.26682	0.64362	-3.52198	0.000428336	0.00740182
Phvul.009G233700	LEUCINE-RICH REPEAT-CONTAINING PROTEIN	-2.27068	0.304938	-7.44637	9.59469e-14	1.8432e-11
Phvul.001G122400	N/A	-2.27118	0.65419	-3.47174	0.000517095	0.00867011
Phvul.004G175800	LEUCINE-RICH REPEAT RECEPTOR-LIKE PROTEIN KINASE	-2.2749	0.35447	-6.41776	1.38295e-10	1.54156e-08
Phvul.002G291600	CCT motif	-2.27518	0.319437	-7.12246	1.06019e-12	1.72476e-10
Phvul.002G263100	N/A	-2.27973	0.38696	-5.89139	3.82965e-09	3.3248e-07
Phvul.007G014300	N/A	-2.28061	0.558297	-4.08495	4.4086e-05	0.0011605
Phvul.001G127700	Gibberellin regulated protein	-2.29228	0.42309	-5.41795	6.02876e-08	4.1872e-06
Phvul.007G048700	Protein kinase domain // Salt stress response/antifungal	-2.29363	0.516072	-4.44439	8.81404e-06	0.000306085
Phvul.008G257900	CINNAMOYL-COA REDUCTASE	-2.29505	0.531196	-4.32054	1.5565e-05	0.000496596
Phvul.007G128200	RING FINGER DOMAIN-CONTAINING	-2.29601	0.501105	-4.58189	4.60787e-06	0.00017704
Phvul.006G196400	Kinesin family member C1	-2.30936	0.61403	-3.761	0.000169237	0.0034759
Phvul.002G172200	DNA primase large subunit	-2.31318	0.620604	-3.72731	0.000193538	0.00388755
Phvul.007G110500	FAE1/Type III polyketide synthase-like protein	-2.31768	0.50997	-4.54474	5.50018e-06	0.000207353
Phvul.003G158800	ARABIDOPSIS THALIANA CHITINASE	-2.31911	0.618301	-3.75078	0.000176285	0.0035889
Phvul.009G073300	Ubiquitin-protein	-2.32297	0.317711	-7.31156	2.64059e-13	4.76838e-11
Phvul.008G142200	Glycosyl hydrolases family 17 // X8 domain	-2.32513	0.602013	-3.86227	0.000112339	0.00250446
Phvul.005G117500	FLA (FASCICLIN-LIKE ARABINOGALACTAN PROTEIN)	-2.32941	0.590436	-3.94524	7.97207e-05	0.0018931
Phvul.001G050300	Protease inhibitor/seed storage/LTP family	-2.32946	0.660164	-3.5286	0.000417758	0.00724687
Phvul.011G096300	N/A	-2.33726	0.281215	-8.3113	9.4661e-17	2.75708e-14
Phvul.005G024800	VQ motif	-2.34449	0.529597	-4.42693	9.55847e-06	0.000328775
Phvul.006G194500	LEUCINE-RICH REPEAT RECEPTOR-LIKE PROTEIN KINASE	-2.34989	0.537974	-4.36804	1.25365e-05	0.000413108
Phvul.003G173300	PLATZ transcription factor	-2.35034	0.602009	-3.90417	9.45502e-05	0.00217225
Phvul.009G012600	N/A	-2.35328	0.482672	-4.87552	1.08523e-06	5.10342e-05
Phvul.003G248500	Dof domain, zinc finger	-2.35461	0.440692	-5.34298	9.14293e-08	5.89654e-06
Phvul.009G196900	AP2 domain	-2.35553	0.662941	-3.55315	0.00038065	0.00669497
Phvul.007G181800	RING FINGER DOMAIN	-2.35714	0.317603	-7.42167	1.15651e-13	2.17544e-11
Phvul.002G038600	Naringenin-chalcone synthase.	-2.35739	0.360985	-6.53043	6.55798e-11	7.84265e-09
Phvul.003G256600	BCS1 AAA-TYPE ATPASE	-2.35776	0.472628	-4.98861	6.08141e-07	3.14665e-05
Phvul.009G211000	Extensin-like protein repeat	-2.36019	0.409414	-5.7648	8.17562e-09	6.77227e-07
Phvul.003G170600	ACID PHOSPHATASE RELATED	-2.36538	0.55188	-4.28603	1.81893e-05	0.000567041
Phvul.008G033700	Histone H3	-2.36765	0.649558	-3.64501	0.000267377	0.00501901
Phvul.006G134200	CHLOROPLAST NUCLEIOD DNA-BINDING-RELATED	-2.37443	0.646853	-3.67074	0.000241851	0.00463132
Phvul.001G002200	N/A	-2.37683	0.438834	-5.41623	6.08693e-08	4.21141e-06
Phvul.007G005700	PROTEIN PHOSPHATASE-2C	-2.37695	0.351221	-6.76768	1.30864e-11	1.73761e-09
Phvul.006G125700	D-LACTATE DEHYDROGENASE	-2.38211	0.428994	-5.55279	2.81139e-08	2.06375e-06
Phvul.005G123600	Glycosyl hydrolases family 17	-2.38363	0.604205	-3.94506	7.97791e-05	0.0018931
Phvul.002G249300	Serine/threonine-protein kinase SRK2	-2.38553	0.354256	-6.73391	1.6516e-11	2.17698e-09
Phvul.006G119800	Plant invertase/pectin methylesterase inhibitor	-2.38683	0.617593	-3.86473	0.000111212	0.00248547
Phvul.006G112200	Cyclic nucleotide gated channel, other eukaryote	-2.38875	0.393614	-6.06875	1.28907e-09	1.2124e-07
Phvul.007G031200	N/A	-2.39288	0.577293	-4.14501	3.39805e-05	0.000931138
Phvul.003G169100	Protease inhibitor/seed storage/LTP family	-2.40686	0.57582	-4.17989	2.91657e-05	0.000828103
Phvul.003G243300	MITOGEN-ACTIVATED KINASE KINASE KINASE	-2.40762	0.594185	-4.05197	5.07881e-05	0.00130832
Phvul.008G218800	Hypoxia induced protein conserved region	-2.40965	0.466314	-5.16744	2.37317e-07	1.38241e-05
Phvul.005G036000	N/A	-2.40978	0.502768	-4.79303	1.64277e-06	7.30669e-05
Phvul.008G243100	dUTP diphosphatase	-2.41166	0.673737	-3.57953	0.000344209	0.00617251
Phvul.002G194200	DNA replication licensing factor MCM3	-2.41934	0.620601	-3.89839	9.68345e-05	0.00221375
Phvul.009G144100	CHLOROPLAST NUCLEIOD DNA-BINDING-RELATED	-2.42968	0.460341	-5.278	1.30602e-07	8.10448e-06
Phvul.001G229600	Condensin complex subunit 3	-2.43082	0.691373	-3.51593	0.000438215	0.00755303
Phvul.008G136900	N/A	-2.44485	0.667195	-3.66436	0.000247955	0.00472056
Phvul.010G142400	N/A	-2.44716	0.627741	-3.89836	9.68471e-05	0.00221375
Phvul.007G268200	LEUCINE-RICH REPEAT RECEPTOR-LIKE PROTEIN KINASE	-2.44754	0.428196	-5.71592	1.09112e-08	8.79616e-07
Phvul.003G231200	BASIC HELIX-LOOP-HELIX (BHLH) FAMILY PROTEIN	-2.45574	0.573651	-4.2809	1.86137e-05	0.000577031
Phvul.003G212200	GRAS domain family	-2.45676	0.615178	-3.99357	6.50871e-05	0.00159746
Phvul.008G263800	Histone H2A	-2.46102	0.587231	-4.19089	2.77858e-05	0.000791413
Phvul.004G053600	MYB-LIKE DNA-BINDING PROTEIN MYB	-2.46167	0.523777	-4.69985	2.6035e-06	0.000108175
Phvul.002G318800	Cellulase	-2.46526	0.675827	-3.64777	0.000264524	0.0049758
Phvul.011G189800	MAJOR FACILITATOR SUPERFAMILY DOMAIN-CONTAINING PROTEIN-RELATED	-2.46819	0.662733	-3.72426	0.000195888	0.00391732
Phvul.007G063200	LEUCINE-RICH REPEAT RECEPTOR-LIKE PROTEIN KINASE	-2.46954	0.649567	-3.80182	0.000143636	0.00301954
Phvul.007G013300	Predicted membrane protein	-2.47079	0.665959	-3.71012	0.000207159	0.00407504
Phvul.008G176000	Phosphate-induced protein 1 conserved region	-2.47643	0.509268	-4.86273	1.1578e-06	5.41645e-05
Phvul.001G253900	N/A	-2.47887	0.44468	-5.57449	2.4826e-08	1.85251e-06
Phvul.002G247200	MITOCHONDRIAL OUTER MEMBRANE PROTEIN 25	-2.48356	0.463516	-5.35809	8.41077e-08	5.50296e-06
Phvul.005G091900	N/A	-2.48547	0.444386	-5.59303	2.23139e-08	1.68278e-06
Phvul.004G157100	N/A	-2.48901	0.455154	-5.4685	4.53864e-08	3.22672e-06
Phvul.008G134500	STIP1 homology and U-box containing protein 1	-2.49287	0.574327	-4.3405	1.42158e-05	0.000460876
Phvul.003G110200	COBRA-like protein	-2.4938	0.546166	-4.56602	4.97073e-06	0.000188971
Phvul.005G153700	STRICTOSIDINE SYNTHASE	-2.50231	0.679559	-3.68225	0.000231182	0.00446013
Phvul.001G130200	GLYCOSYLTRANSFERASE	-2.50272	0.602769	-4.15204	3.29527e-05	0.000907103
Phvul.002G154900	NEUROMODULIN	-2.51132	0.457497	-5.48927	4.03589e-08	2.9152e-06
Phvul.002G082300	N/A	-2.51475	0.51354	-4.8969	9.73606e-07	4.68837e-05
Phvul.006G079700	Trans-cinnamate 4-monooxygenase.	-2.52332	0.370937	-6.80256	1.02778e-11	1.39546e-09
Phvul.002G326600	Flavanone 3-dioxygenase. // Aminocyclopropanecarboxylate oxidase	-2.52546	0.574286	-4.39756	1.09477e-05	0.000371386
Phvul.009G060000	Cytochrome P450 CYP4/CYP19/CYP26	-2.53079	0.475314	-5.32447	1.01249e-07	6.48353e-06
Phvul.007G280800	Transferase family	-2.53481	0.665843	-3.80692	0.00014071	0.0029684
Phvul.011G048800	N/A	-2.53534	0.634869	-3.99349	6.51086e-05	0.00159746
Phvul.001G170800	N/A	-2.53829	0.454295	-5.58732	2.30595e-08	1.72784e-06
Phvul.010G057000	LEUCINE-RICH REPEAT RECEPTOR-LIKE PROTEIN KINASE	-2.54638	0.581569	-4.37847	1.19517e-05	0.000396734
Phvul.002G215000	LEUCINE-RICH REPEAT RECEPTOR-LIKE PROTEIN KINASE	-2.5534	0.59395	-4.29902	1.71556e-05	0.000540655
Phvul.003G254500	N/A	-2.55453	0.716978	-3.56291	0.000366766	0.0064932
Phvul.007G040900	Peptidase of plants and bacteria	-2.55639	0.339185	-7.53687	4.81401e-14	9.99211e-12
Phvul.004G001600	N/A	-2.56015	0.558971	-4.58012	4.6472e-06	0.000178172
Phvul.002G038900	Chalcone and stilbene synthases, N-terminal domain	-2.56112	0.68976	-3.71306	0.000204772	0.00404128
Phvul.009G199000	FAE1/Type III polyketide synthase-like protein	-2.56231	0.297066	-8.6254	6.38673e-18	2.2614e-15
Phvul.003G255300	N/A	-2.57145	0.361887	-7.10567	1.19739e-12	1.92606e-10
Phvul.010G038800	2-alkenal reductase	-2.57385	0.735834	-3.49787	0.000468992	0.00796712
Phvul.001G098600	N/A	-2.57663	0.655851	-3.92868	8.54129e-05	0.00199532
Phvul.002G207300	DnaJ domain	-2.5985	0.41799	-6.21667	5.07832e-10	5.12315e-08
Phvul.006G160900	VESICLE-ASSOCIATED MEMBRANE PROTEIN-ASSOCIATED PROTEIN	-2.60706	0.53015	-4.91759	8.76168e-07	4.28776e-05
Phvul.005G135400	N/A	-2.62242	0.697308	-3.76078	0.000169384	0.0034759
Phvul.003G080100	PECTINESTERASE	-2.62709	0.620259	-4.23548	2.28065e-05	0.000680075
Phvul.003G223700	Uncharacterized conserved protein, contains TraB domain	-2.63768	0.684389	-3.85406	0.000116173	0.00256411
Phvul.002G071800	N/A	-2.64291	0.688508	-3.83861	0.000123733	0.00269201
Phvul.007G074700	COPPER TRANSPORT PROTEIN ATOX1-RELATED	-2.64348	0.427173	-6.18831	6.08128e-10	6.06717e-08
Phvul.004G152200	DNA DAMAGE-INDUCIBLE PROTEIN	-2.64538	0.750607	-3.52433	0.000424559	0.00734356
Phvul.009G225800	N/A	-2.64628	0.535643	-4.94038	7.79716e-07	3.88953e-05
Phvul.006G210900	N/A	-2.64727	0.491774	-5.3831	7.32119e-08	4.90116e-06
Phvul.003G162200	Early nodulin 93 ENOD93 protein	-2.65145	0.723602	-3.66423	0.000248079	0.00472056
Phvul.006G153100	BASIC 7S GLOBULIN-RELATED	-2.68713	0.325978	-8.24328	1.67558e-16	4.58448e-14
Phvul.001G226000	Calmodulin binding protein-like	-2.69848	0.550591	-4.90106	9.53226e-07	4.6025e-05
Phvul.009G152900	No apical meristem (NAM) protein	-2.69884	0.549714	-4.90953	9.12971e-07	4.44378e-05
Phvul.008G051600	N/A	-2.70335	0.582687	-4.63945	3.49336e-06	0.000139564
Phvul.007G267800	UBIQUITINATION FACTOR E4	-2.70568	0.593046	-4.56235	5.05846e-06	0.000191903
Phvul.009G116700	CLASS I CHITINASE	-2.70625	0.691667	-3.91265	9.12897e-05	0.00211347
Phvul.008G256500	SERINE/THREONINE PROTEIN PHOSPHATASE // SUBFAMILY NOT NAMED	-2.70945	0.660224	-4.10383	4.06363e-05	0.00108232
Phvul.003G234200	N/A	-2.71444	0.622889	-4.35782	1.31364e-05	0.000427418
Phvul.004G049500	OXIDOREDUCTASE, 2OG-FE(II) OXYGENASE FAMILY PROTEIN	-2.72182	0.581157	-4.68345	2.82084e-06	0.000114727
Phvul.005G026100	CALMODULIN-RELATED	-2.7344	0.5503	-4.96892	6.73254e-07	3.41506e-05
Phvul.003G048800	N/A	-2.73857	0.431526	-6.34624	2.20636e-10	2.34784e-08
Phvul.001G046300	RESPONSE REGULATOR OF TWO-COMPONENT SYSTEM	-2.74202	0.712974	-3.84589	0.000120117	0.00262951
Phvul.002G039300	Naringenin-chalcone synthase.	-2.74241	0.393757	-6.96472	3.29063e-12	4.83107e-10
Phvul.009G062700	MYB-LIKE DNA-BINDING PROTEIN MYB	-2.7498	0.593431	-4.63374	3.59125e-06	0.000142529
Phvul.003G262100	N/A	-2.75056	0.659236	-4.17234	3.01486e-05	0.000851993
Phvul.006G107900	Late embryogenesis abundant protein	-2.75479	0.463397	-5.94478	2.7683e-09	2.47475e-07
Phvul.008G119300	N/A	-2.7548	0.682412	-4.03686	5.41711e-05	0.00137391
Phvul.011G024700	NAM	-2.75491	0.331735	-8.30455	1.00196e-16	2.87198e-14
Phvul.011G024700	No apical meristem (NAM) protein	-2.75491	0.331735	-8.30455	1.00196e-16	2.87198e-14
Phvul.008G225500	Hs1pro-1 protein C-terminus	-2.75725	0.490157	-5.62523	1.85257e-08	1.42356e-06
Phvul.009G104200	CALCIUM-BINDING PROTEIN	-2.76035	0.57739	-4.78074	1.74654e-06	7.63656e-05
Phvul.009G018600	SUBTILISIN-LIKE PROTEASE (PLANT)	-2.76852	0.4274	-6.47758	9.32035e-11	1.0929e-08
Phvul.004G014700	Formate dehydrogenase.	-2.77186	0.647052	-4.28383	1.837e-05	0.000570955
Phvul.008G007200	N/A	-2.77855	0.766944	-3.62289	0.000291332	0.00538304
Phvul.001G151300	Armadillo/beta-catenin-like repeat // BTB/POZ domain	-2.78173	0.750804	-3.705	0.000211392	0.00414476
Phvul.002G115900	LEUCINE-RICH REPEAT RECEPTOR-LIKE PROTEIN KINASE	-2.78343	0.66325	-4.19665	2.70891e-05	0.00077894
Phvul.002G014100	N/A	-2.78682	0.729469	-3.82035	0.000133265	0.00285807
Phvul.009G167200	N/A	-2.78736	0.512363	-5.4402	5.32207e-08	3.72504e-06
Phvul.002G314200	Transcription factor Abd-B, contains HOX domain	-2.79282	0.614831	-4.54242	5.5612e-06	0.000208782
Phvul.005G146200	N/A	-2.79388	0.806031	-3.46622	0.000527839	0.0088033
Phvul.001G142000	Late embryogenesis abundant (LEA) group 1	-2.8036	0.818871	-3.42374	0.000617653	0.00992312
Phvul.011G011900	Sterol 24-C-methyltransferase.	-2.80414	0.665245	-4.2152	2.49557e-05	0.000732764
Phvul.006G013500	Thymidine kinase.	-2.80414	0.778679	-3.60116	0.000316805	0.0057845
Phvul.002G036000	AP2 domain	-2.80439	0.809593	-3.46395	0.000532297	0.00885919
Phvul.011G062900	Haloacid dehalogenase-like hydrolase	-2.80726	0.512225	-5.48052	4.24069e-08	3.05093e-06
Phvul.002G080800	N/A	-2.80736	0.452491	-6.20424	5.49612e-10	5.51383e-08
Phvul.011G137200	VOLTAGE AND LIGAND GATED POTASSIUM CHANNEL	-2.8101	0.762082	-3.68739	0.000226562	0.00438976
Phvul.008G227700	MEMBRANE ASSOCIATED RING FINGER	-2.82555	0.525861	-5.3732	7.73531e-08	5.13545e-06
Phvul.001G177800	Phenylalanine ammonia-lyase.	-2.84356	0.304689	-9.33265	1.03257e-20	5.1795e-18
Phvul.005G100600	N/A	-2.86097	0.676021	-4.23208	2.31544e-05	0.0006877
Phvul.009G008300	N/A	-2.86389	0.241316	-11.8678	1.74044e-32	2.09526e-29
Phvul.003G136400	Cytokinin dehydrogenase	-2.8645	0.444719	-6.44114	1.18578e-10	1.35525e-08
Phvul.009G231700	Cytokinin dehydrogenase	-2.86738	0.699981	-4.09636	4.19688e-05	0.00111125
Phvul.008G210100	Glycosyl hydrolase family 3 N terminal domain	-2.87093	0.428888	-6.69389	2.17312e-11	2.78314e-09
Phvul.004G108100	N/A	-2.87505	0.687947	-4.17917	2.92573e-05	0.000829402
Phvul.002G239300	cathepsin V	-2.88412	0.605342	-4.76445	1.89367e-06	8.15852e-05
Phvul.003G010900	XLG (EXTRA-LARGE GTP-BINDING PROTEIN	-2.88471	0.5762	-5.00644	5.54473e-07	2.90223e-05
Phvul.003G096100	N/A	-2.88536	0.83983	-3.43565	0.000591132	0.00963418
Phvul.002G293000	Aminocyclopropane-1-carboxylate synthase.	-2.88731	0.454983	-6.34597	2.21028e-10	2.34784e-08
Phvul.007G030900	LEUCINE-RICH REPEAT RECEPTOR-LIKE PROTEIN KINASE	-2.88765	0.797709	-3.61993	0.00029468	0.00543548
Phvul.003G218600	Protease inhibitor/seed storage/LTP family	-2.89444	0.551887	-5.24462	1.56608e-07	9.50494e-06
Phvul.005G129600	EF-HAND CALCIUM-BINDING DOMAIN	-2.89704	0.495226	-5.84993	4.91781e-09	4.22885e-07
Phvul.005G057400	N/A	-2.89738	0.80867	-3.5829	0.000339801	0.00611778
Phvul.001G196000	UBIQUITINATION FACTOR E4	-2.90307	0.50139	-5.79004	7.03677e-09	5.88287e-07
Phvul.005G051400	VQ motif	-2.90946	0.501951	-5.79631	6.77885e-09	5.72021e-07
Phvul.002G216400	N/A	-2.90992	0.489454	-5.94525	2.76039e-09	2.47475e-07
Phvul.007G093600	mlo protein	-2.91762	0.340897	-8.55864	1.14209e-17	3.83387e-15
Phvul.007G228400	BACTERIOCHLOROPHYLL SYNTHASE	-2.91918	0.684592	-4.26411	2.00697e-05	0.000616358
Phvul.011G057200	Histone H3	-2.92347	0.832234	-3.5128	0.00044341	0.00760408
Phvul.003G116800	N/A	-2.92709	0.602979	-4.85439	1.20758e-06	5.60577e-05
Phvul.007G211800	MYB-LIKE DNA-BINDING PROTEIN MYB	-2.93157	0.762913	-3.8426	0.000121738	0.002655
Phvul.004G010500	Denticleless	-2.93167	0.795472	-3.68545	0.000228302	0.004414
Phvul.001G195300	N-acetyltransferase	-2.94005	0.752844	-3.90526	9.41238e-05	0.00216521
Phvul.009G031100	Microsomal signal peptidase 12 kDa subunit (SPC12)	-2.94056	0.664975	-4.42206	9.77658e-06	0.000334703
Phvul.007G273000	AP2-ERF	-2.94165	0.707325	-4.15883	3.19879e-05	0.000888561
Phvul.008G260100	PHD-finger	-2.94992	0.663262	-4.44759	8.68371e-06	0.000302723
Phvul.002G048100	Tryptophan synthase beta chain	-2.95272	0.656863	-4.49518	6.951e-06	0.000249545
Phvul.010G050800	AP2 domain	-2.95642	0.459445	-6.43475	1.23673e-10	1.40157e-08
Phvul.011G011800	Sterol 24-C-methyltransferase.	-2.96405	0.834214	-3.5531	0.000380714	0.00669497
Phvul.002G039200	HYDROXYMETHYLGLUTARYL-COA SYNTHASE	-2.96498	0.451093	-6.57288	4.93514e-11	6.0625e-09
Phvul.008G259800	PROTEIN PHOSPHATASE 2C	-2.97056	0.563687	-5.26988	1.36515e-07	8.44245e-06
Phvul.008G232700	EXTENDED SYNAPTOTAGMIN-RELATED	-2.97583	0.778337	-3.82331	0.000131669	0.00283395
Phvul.009G067900	N/A	-2.97709	0.662033	-4.49689	6.89541e-06	0.000248538
Phvul.003G206000	Calcineurin-like phosphoesterase	-2.98211	0.858611	-3.47319	0.000514319	0.00863157
Phvul.003G026700	CHLOROPLAST NUCLEIOD DNA-BINDING-RELATED	-2.98426	0.784385	-3.80459	0.000142039	0.00299292
Phvul.002G206800	Glycosyl hydrolase family 3 N terminal domain	-2.98815	0.820823	-3.64043	0.00027218	0.00509857
Phvul.008G201500	N/A	-2.99853	0.771656	-3.88584	0.000101977	0.00230475
Phvul.001G005000	Thaumatin family	-3.0028	0.545515	-5.50452	3.7018e-08	2.68462e-06
Phvul.003G160300	N/A	-3.00309	0.86813	-3.45926	0.000541661	0.00897368
Phvul.009G021000	PECTINESTERASE	-3.00942	0.5811	-5.17883	2.23287e-07	1.30913e-05
Phvul.007G102800	RAV-like factor	-3.01074	0.604981	-4.97659	6.47133e-07	3.32933e-05
Phvul.004G049600	OXIDOREDUCTASE, 2OG-FE(II) OXYGENASE FAMILY PROTEIN	-3.0139	0.668167	-4.5107	6.4615e-06	0.000235246
Phvul.009G019900	N/A	-3.01819	0.506768	-5.95576	2.58861e-09	2.33725e-07
Phvul.002G096600	Glycosyl hydrolases family 17	-3.01921	0.839587	-3.59607	0.000323066	0.00586806
Phvul.004G090300	MYC	-3.03542	0.527126	-5.75844	8.4897e-09	6.93696e-07
Phvul.006G024700	Transferase family	-3.04035	0.867542	-3.50455	0.000457373	0.00779174
Phvul.002G302200	Cycloartenol synthase.	-3.04054	0.767056	-3.9639	7.37337e-05	0.00177768
Phvul.003G147600	xyloglucan:xyloglucosyl transferase TCH4	-3.04333	0.72548	-4.19491	2.72978e-05	0.00078245
Phvul.002G286500	Thaumatin family	-3.047	0.866356	-3.51703	0.000436408	0.00753408
Phvul.003G220500	Pectinesterase.	-3.04841	0.736337	-4.13996	3.47361e-05	0.000944675
Phvul.005G011900	pectinesterase	-3.05316	0.821486	-3.71663	0.0002019	0.0040021
Phvul.011G077900	Glycosyl hydrolases family 17	-3.05348	0.232414	-13.1382	1.99028e-39	3.99339e-36
Phvul.005G141900	HISTONE H2A	-3.07023	0.599774	-5.11898	3.07199e-07	1.7228e-05
Phvul.003G115800	Calmodulin and related proteins (EF-Hand superfamily)	-3.08087	0.343452	-8.97033	2.95633e-19	1.27108e-16
Phvul.001G012600	Cellulase (glycosyl hydrolase family 5)	-3.10023	0.866083	-3.57959	0.000344131	0.00617251
Phvul.006G030300	N/A	-3.10103	0.701298	-4.42184	9.78643e-06	0.000334703
Phvul.006G071100	N/A	-3.11925	0.860739	-3.62392	0.000290176	0.00536885
Phvul.008G217100	Glycine rich protein family	-3.12254	0.572513	-5.45409	4.92254e-08	3.475e-06
Phvul.010G121300	SMALL NUCLEOLAR RIBONUCLEOPROTEIN PROTEIN IMP4	-3.13197	0.616612	-5.07931	3.78803e-07	2.09187e-05
Phvul.001G238100	Subtilase family // Peptidase inhibitor I9	-3.13213	0.579026	-5.40931	6.32689e-08	4.36073e-06
Phvul.009G142200	N/A	-3.1367	0.736516	-4.25883	2.055e-05	0.000623683
Phvul.006G173000	N/A	-3.14282	0.811068	-3.87491	0.000106662	0.00239864
Phvul.011G139100	Thiamine biosynthetic enzyme	-3.15069	0.785572	-4.01069	6.05413e-05	0.00151002
Phvul.004G046200	Calcium-transporting ATPase.	-3.15488	0.742252	-4.25042	2.13371e-05	0.000644322
Phvul.007G216200	Cotton fibre expressed protein	-3.16033	0.601744	-5.25196	1.50489e-07	9.18083e-06
Phvul.011G187100	histone H3	-3.16316	0.714084	-4.42967	9.43766e-06	0.000325861
Phvul.002G291800	ZINC FINGER (C3HC4-TYPE RING FINGER) FAMILY PROTEIN	-3.16346	0.857755	-3.68807	0.000225965	0.0043829
Phvul.004G072000	Allene-oxide cyclase.	-3.17195	0.421912	-7.51804	5.56025e-14	1.12817e-11
Phvul.011G028600	SERINE CARBOXYPEPTIDASE II (CARBOXYPEPTIDASE D) (PLANTS)	-3.17884	0.35577	-8.93508	4.06871e-19	1.70867e-16
Phvul.009G143800	solute carrier family 25 (mitochondrial dicarboxylate transporter), member 10	-3.18688	0.448555	-7.10477	1.20525e-12	1.92606e-10
Phvul.002G115800	LEUCINE-RICH REPEAT RECEPTOR-LIKE PROTEIN KINASE	-3.1957	0.630923	-5.06512	4.08133e-07	2.24014e-05
Phvul.003G102500	AP2 domain	-3.19775	0.6942	-4.60637	4.09755e-06	0.000158785
Phvul.010G003300	N/A	-3.20949	0.460751	-6.96578	3.26588e-12	4.83107e-10
Phvul.008G083100	N/A	-3.21664	0.859464	-3.74261	0.000182117	0.00368684
Phvul.008G260200	Gibberellin 2-beta-dioxygenase.	-3.22324	0.756455	-4.26098	2.03528e-05	0.000622146
Phvul.009G231600	STEROL REGULATORY ELEMENT-BINDING PROTEIN	-3.23163	0.616214	-5.24433	1.56854e-07	9.50494e-06
Phvul.003G124100	CYTOSINE DEAMINASE	-3.2349	0.653147	-4.95279	7.31569e-07	3.67985e-05
Phvul.008G276200	Peptide exporter, ABC superfamily	-3.24574	0.381063	-8.51761	1.62879e-17	5.34777e-15
Phvul.006G030200	N/A	-3.25522	0.692057	-4.70369	2.55495e-06	0.000106553
Phvul.007G012700	HMG box-containing protein	-3.26033	0.725844	-4.49178	7.06292e-06	0.000252522
Phvul.009G240500	N/A	-3.27259	0.83149	-3.93581	8.29156e-05	0.00194947
Phvul.001G239900	Cellulase.	-3.28263	0.619025	-5.3029	1.13978e-07	7.19656e-06
Phvul.009G032900	N/A	-3.30045	0.768019	-4.29735	1.72849e-05	0.000543781
Phvul.004G041600	reversibly glycosylated polypeptide/UDP-arabinopyranose mutase	-3.30575	0.688848	-4.79895	1.59496e-06	7.11154e-05
Phvul.001G146100	histone H2A	-3.30786	0.64011	-5.16765	2.37057e-07	1.38241e-05
Phvul.002G185900	Glutamate decarboxylase.	-3.30998	0.824479	-4.01463	5.9538e-05	0.00148705
Phvul.008G268600	N/A	-3.3142	0.404582	-8.19166	2.57643e-16	6.94406e-14
Phvul.004G142400	LEUCINE-RICH REPEAT RECEPTOR-LIKE PROTEIN KINASE	-3.31814	0.86448	-3.83831	0.000123882	0.00269201
Phvul.011G008600	N/A	-3.33317	0.793611	-4.2	2.66915e-05	0.00076996
Phvul.003G234000	CYCLIN-D	-3.3355	0.459926	-7.25226	4.09879e-13	7.04913e-11
Phvul.001G215100	myb proto-oncogene protein, plant	-3.33562	0.721398	-4.62383	3.76713e-06	0.000148207
Phvul.008G279600	X-BOX TRANSCRIPTION FACTOR-RELATED	-3.33707	0.547098	-6.09958	1.06345e-09	1.01607e-07
Phvul.003G233700	VQ motif	-3.34004	0.634356	-5.26525	1.40001e-07	8.56995e-06
Phvul.002G074200	4-alpha-methyl-delta7-sterol-4alpha-methyl oxidase	-3.34164	0.803635	-4.15816	3.20823e-05	0.000888561
Phvul.006G165800	Divergent CCT motif	-3.35718	0.84056	-3.99398	6.49736e-05	0.00159746
Phvul.001G124600	N/A	-3.36415	0.664475	-5.06287	4.12989e-07	2.2531e-05
Phvul.006G070900	N/A	-3.3668	0.790741	-4.25777	2.06473e-05	0.000625586
Phvul.002G268100	N/A	-3.36765	0.697864	-4.82566	1.39538e-06	6.34706e-05
Phvul.002G235100	N/A	-3.36814	0.837828	-4.02009	5.8177e-05	0.00146318
Phvul.003G231100	BASIC HELIX-LOOP-HELIX (BHLH) FAMILY PROTEIN	-3.36972	0.760095	-4.43329	9.28051e-06	0.000321665
Phvul.002G262200	MULTI-COPPER OXIDASE	-3.38735	0.531673	-6.37111	1.87662e-10	2.05382e-08
Phvul.001G194700	SYNTAXIN, PLANT	-3.38826	0.570545	-5.93864	2.87395e-09	2.54401e-07
Phvul.002G043100	12-oxophytodienoate reductase.	-3.3982	0.34292	-9.90962	3.78072e-23	2.5286e-20
Phvul.009G244600	LEUCINE-RICH REPEAT RECEPTOR-LIKE PROTEIN KINASE	-3.4002	0.556771	-6.107	1.01522e-09	9.80366e-08
Phvul.002G168700	N/A	-3.41563	0.665118	-5.13538	2.81581e-07	1.62243e-05
Phvul.001G177700	Phenylalanine ammonia-lyase.	-3.43097	0.307707	-11.1501	7.15342e-29	6.79876e-26
Phvul.002G127100	Formate acetyltransferase activating enzyme	-3.43899	0.715553	-4.80605	1.53942e-06	6.93237e-05
Phvul.004G010100	N/A	-3.45076	0.670776	-5.14442	2.68344e-07	1.55313e-05
Phvul.007G075000	COPPER TRANSPORT PROTEIN ATOX1-RELATED	-3.46342	0.424068	-8.16714	3.1579e-16	8.38609e-14
Phvul.001G194500	CHLOROPLAST NUCLEIOD DNA-BINDING-RELATED	-3.47766	0.311784	-11.1541	6.84028e-29	6.79876e-26
Phvul.004G042900	UDP-GLUCOSYLTRANSFERASE	-3.48158	0.807011	-4.31417	1.60204e-05	0.000509325
Phvul.007G276700	Hemopexin	-3.48361	0.664795	-5.24012	1.60472e-07	9.62723e-06
Phvul.008G040900	AMINO ACID TRANSPORTER	-3.48363	0.778871	-4.47266	7.72523e-06	0.000272999
Phvul.002G297100	WRKY DNA -binding domain	-3.49775	0.432424	-8.08872	6.02966e-16	1.57802e-13
Phvul.007G280700	N/A	-3.50708	0.778011	-4.50774	6.55206e-06	0.000237467
Phvul.002G009700	VQ motif	-3.5263	0.755573	-4.66705	3.05553e-06	0.000123715
Phvul.004G107100	COPPER TRANSPORT PROTEIN ATOX1-RELATED	-3.5278	0.407948	-8.64767	5.25609e-18	1.89829e-15
Phvul.010G006000	PAR1 protein	-3.53027	0.495611	-7.12306	1.05555e-12	1.72476e-10
Phvul.009G162700	RAG1-ACTIVATING PROTEIN 1	-3.53054	0.856398	-4.12255	3.74703e-05	0.00101142
Phvul.009G069000	cyclin A	-3.53359	0.848963	-4.16224	3.15137e-05	0.000882286
Phvul.008G273600	Leucine-rich repeat protein	-3.54053	0.73724	-4.80241	1.56764e-06	7.00705e-05
Phvul.008G175100	LEUCINE-RICH REPEAT RECEPTOR-LIKE PROTEIN KINASE	-3.5416	0.754297	-4.69524	2.66294e-06	0.000109646
Phvul.003G034400	N/A	-3.55639	0.421052	-8.44646	3.00275e-17	9.51293e-15
Phvul.004G161400	SERINE INCORPORATOR	-3.57054	0.274905	-12.9882	1.42656e-38	2.57609e-35
Phvul.002G038800	N/A	-3.57384	0.491049	-7.27797	3.38871e-13	5.99934e-11
Phvul.002G018100	MITOGEN-ACTIVATED KINASE	-3.58319	0.846818	-4.23136	2.32282e-05	0.00068876
Phvul.007G225300	EXOSTOSIN RELATED	-3.61282	0.848687	-4.25695	2.07231e-05	0.00062683
Phvul.008G257100	N/A	-3.61934	0.8455	-4.28072	1.86294e-05	0.000577031
Phvul.002G320500	DIPHOSPHOINOSITOL POLYPHOSPHATE PHOSPHOHYDROLASE	-3.6472	0.599881	-6.07988	1.20273e-09	1.13712e-07
Phvul.003G147500	Xyloglucan:xyloglucosyl transferase.	-3.65246	0.774781	-4.71418	2.42685e-06	0.000101916
Phvul.006G165200	VQ motif	-3.66964	0.847132	-4.33184	1.47868e-05	0.000475972
Phvul.008G267700	LEUCINE-RICH REPEAT-CONTAINING PROTEIN	-3.67423	0.224626	-16.3571	3.87361e-60	3.49748e-56
Phvul.006G098500	Transferase family	-3.68923	0.806733	-4.57305	4.80683e-06	0.000183513
Phvul.006G011600	ASCORBATE OXIDASE	-3.69915	0.495902	-7.45945	8.68854e-14	1.72415e-11
Phvul.011G109600	MYB DNA BINDING	-3.73753	0.851083	-4.3915	1.12572e-05	0.000379556
Phvul.007G160000	exocyst complex component 7	-3.74309	0.740645	-5.05382	4.3305e-07	2.34132e-05
Phvul.010G090000	N/A	-3.76014	0.559468	-6.72091	1.8059e-11	2.3461e-09
Phvul.003G113200	Catalytic LigB subunit of aromatic ring-opening dioxygenase	-3.7642	0.802416	-4.69108	2.7176e-06	0.00011128
Phvul.004G114400	PAR1 protein	-3.76678	0.844727	-4.45917	8.22789e-06	0.000289065
Phvul.002G002000	Divergent CCT motif	-3.79866	0.79268	-4.79217	1.64988e-06	7.32027e-05
Phvul.002G039000	Naringenin-chalcone synthase.	-3.8017	0.482863	-7.87324	3.45562e-15	8.43265e-13
Phvul.007G260800	Peroxidase.	-3.88022	0.667035	-5.81712	5.9871e-09	5.07582e-07
Phvul.008G004600	MEMBER OF 'GDXG' FAMILY OF LIPOLYTIC ENZYMES	-3.88752	0.601995	-6.45772	1.0629e-10	1.23038e-08
Phvul.002G295000	Acyl-coenzyme A:6-aminopenicillanic acid acyl-transferase	-3.89426	0.793447	-4.90803	9.19968e-07	4.4658e-05
Phvul.006G069400	N/A	-3.90711	0.853958	-4.57529	4.75557e-06	0.000181941
Phvul.005G026000	CALMODULIN-RELATED	-3.92191	0.642786	-6.10143	1.05124e-09	1.00975e-07
Phvul.003G212800	AP2 domain	-3.92668	0.748851	-5.2436	1.57472e-07	9.51049e-06
Phvul.008G277100	N/A	-3.96375	0.803037	-4.93594	7.97637e-07	3.95707e-05
Phvul.004G100000	LEUCINE-RICH REPEAT RECEPTOR-LIKE PROTEIN KINASE	-3.96444	0.834773	-4.74912	2.04304e-06	8.67527e-05
Phvul.003G292400	AP2 domain	-3.98593	0.680599	-5.8565	4.7273e-09	4.08448e-07
Phvul.009G137500	WRKY DNA -binding domain	-3.98616	0.58136	-6.85662	7.05112e-12	9.87048e-10
Phvul.009G131500	Gibberellin-44 dioxygenase.	-3.99836	0.839364	-4.76356	1.90206e-06	8.15852e-05
Phvul.011G092100	Cytochrome P450 CYP4/CYP19/CYP26 subfamilies	-4.00065	0.814874	-4.90954	9.12921e-07	4.44378e-05
Phvul.003G255400	N/A	-4.00094	0.44899	-8.91097	5.05883e-19	2.07619e-16
Phvul.008G156900	N/A	-4.02307	0.718673	-5.59791	2.16949e-08	1.64607e-06
Phvul.004G070500	Mitochondrial phosphate carrier protein	-4.02783	0.695363	-5.79241	6.93847e-09	5.82767e-07
Phvul.005G046700	Ankyrin repeat protein	-4.03168	0.830774	-4.85292	1.21659e-06	5.6331e-05
Phvul.002G318100	Calmodulin binding protein-like	-4.03515	0.375444	-10.7477	6.07771e-27	4.9887e-24
Phvul.007G029800	Core-2/I-Branching enzyme	-4.04985	0.565483	-7.16176	7.96462e-13	1.33171e-10
Phvul.004G152300	DNA DAMAGE-INDUCIBLE PROTEIN	-4.07115	0.492478	-8.26665	1.37778e-16	3.82769e-14
Phvul.007G139700	SERINE CARBOXYPEPTIDASE II	-4.08658	0.835721	-4.88989	1.00895e-06	4.83195e-05
Phvul.007G048600	Protein kinase domain	-4.09023	0.64497	-6.34173	2.27204e-10	2.38537e-08
Phvul.007G235100	F-box domain	-4.09289	0.824882	-4.96179	6.98463e-07	3.52314e-05
Phvul.010G090100	N/A	-4.10147	0.663586	-6.18078	6.37871e-10	6.27894e-08
Phvul.001G044500	AP2 domain	-4.10683	0.83692	-4.90707	9.24456e-07	4.47555e-05
Phvul.004G099700	LEUCINE-RICH REPEAT RECEPTOR-LIKE PROTEIN KINASE /	-4.12437	0.56901	-7.24834	4.21926e-13	7.18786e-11
Phvul.004G140100	LEUCINE-RICH REPEAT-CONTAINING PROTEIN	-4.18006	0.72588	-5.75861	8.48114e-09	6.93696e-07
Phvul.009G251000	N/A	-4.19567	0.837031	-5.01256	5.37097e-07	2.82392e-05
Phvul.003G129200	jasmonate ZIM domain-containing protein	-4.21185	0.587352	-7.17092	7.44947e-13	1.25722e-10
Phvul.004G115300	LEUCINE-RICH REPEAT RECEPTOR-LIKE PROTEIN KINASE	-4.25518	0.830646	-5.12273	3.01142e-07	1.70471e-05
Phvul.005G046200	N/A	-4.31927	0.738624	-5.84772	4.98349e-09	4.26502e-07
Phvul.003G212900	N/A	-4.3326	0.581339	-7.4528	9.13812e-14	1.77437e-11
Phvul.004G155300	LEUCINE-RICH REPEAT RECEPTOR-LIKE PROTEIN KINASE	-4.33275	0.777584	-5.57208	2.51723e-08	1.86295e-06
Phvul.002G004000	C2 domain	-4.33364	0.591277	-7.32929	2.31372e-13	4.22032e-11
Phvul.004G129900	Trypsin and protease inhibitor	-4.38092	0.813502	-5.38527	7.23374e-08	4.87413e-06
Phvul.010G111900	WRKY DNA -binding domain	-4.38576	0.39864	-11.0018	3.74545e-28	3.38176e-25
Phvul.007G010500	N/A	-4.40051	0.641908	-6.85536	7.11355e-12	9.88126e-10
Phvul.011G046300	BURP domain	-4.40845	0.580613	-7.59275	3.13196e-14	6.57639e-12
Phvul.001G194900	SYNTAXIN, PLANT	-4.41628	0.453071	-9.74745	1.89161e-22	1.03511e-19
Phvul.010G124000	N/A	-4.42608	0.782336	-5.65752	1.53577e-08	1.20682e-06
Phvul.002G076600	MATRIX METALLOPROTEINASE	-4.44477	0.633897	-7.01182	2.3523e-12	3.51057e-10
Phvul.002G154600	MULTIDRUG RESISTANCE PROTEIN	-4.47704	0.724078	-6.18309	6.28585e-10	6.23681e-08
Phvul.001G106600	Peroxidase.	-4.5296	0.568944	-7.96141	1.7009e-15	4.26595e-13
Phvul.005G057200	N/A	-4.53133	0.642331	-7.0545	1.73221e-12	2.69657e-10
Phvul.007G242300	Myb-like DNA-binding domain	-4.59736	0.705236	-6.5189	7.08243e-11	8.35912e-09
Phvul.004G044200	LEUCINE-RICH REPEAT RECEPTOR-LIKE PROTEIN KINASE	-4.64445	0.754374	-6.15669	7.42793e-10	7.25046e-08
Phvul.009G225700	LEUCINE-RICH REPEAT RECEPTOR-LIKE PROTEIN KINASE	-4.64963	0.611154	-7.60796	2.78464e-14	5.91588e-12
Phvul.001G254300	RING FINGER PROTEIN 38	-4.68046	0.478014	-9.79148	1.22487e-22	7.3729e-20
Phvul.007G031300	LEUCINE-RICH REPEAT RECEPTOR-LIKE PROTEIN KINASE	-4.77138	0.792254	-6.02254	1.71704e-09	1.58624e-07
Phvul.004G141800	Plastocyanin-like domain	-4.82963	0.78953	-6.11709	9.53017e-10	9.25246e-08
Phvul.004G157300	B-box zinc finger // CCT motif	-4.99556	0.666526	-7.49491	6.63414e-14	1.3311e-11
Phvul.004G169800	AP2 domain	-5.01372	0.577852	-8.67649	4.08185e-18	1.53563e-15
Phvul.004G155100	LEUCINE-RICH REPEAT RECEPTOR-LIKE PROTEIN KINASE	-5.1245	0.722177	-7.09591	1.28508e-12	2.03561e-10
Phvul.001G076700	beta-glucosidase	-5.27714	0.501045	-10.5323	6.13338e-26	4.61486e-23
Phvul.011G056100	beta-glucosidase	-5.30694	0.589144	-9.00789	2.10066e-19	9.25213e-17
Phvul.004G142100	Nucleotide-diphospho-sugar transferase	-5.49824	0.7538	-7.29403	3.00829e-13	5.37859e-11
Phvul.004G101800	GINS complex subunit 2	-5.62611	0.747321	-7.52837	5.13779e-14	1.0543e-11
Phvul.010G050500	AP2 domain	-5.70586	0.643813	-8.86261	7.8162e-19	3.13655e-16
Phvul.011G022300	Cinnamyl-alcohol dehydrogenase	-5.73091	0.415286	-13.7999	2.55191e-43	6.58319e-40
Phvul.004G129700	Trypsin and protease inhibitor	-5.88952	0.702173	-8.38756	4.96341e-17	1.49382e-14
Phvul.004G139900	LEUCINE-RICH REPEAT-CONTAINING PROTEIN	-5.94586	0.735937	-8.07931	6.51367e-16	1.68034e-13
Phvul.004G178800	Hemopexin	-6.19668	0.724064	-8.5582	1.14647e-17	3.83387e-15
Phvul.008G258000	CINNAMOYL-COA REDUCTASE	-7.54385	0.586415	-12.8644	7.14329e-38	1.07495e-34
