# Supplementary material for: Transcriptome analysis of two recombinant inbred lines of common bean contrasting for symbiotic nitrogen fixation
Source: PLoS One. 2017 Feb 13;12(2):e0172141. doi: 10.1371/journal.pone.0172141 (PMC5305244; doi:10.1371/journal.pone.0172141)
Supplement: S7 Table — (XLSX) [file pone.0172141.s007.xlsx]

## Sheet: S7 Table
S7 Table. List of single nucleotide polymorphism (SNPs) and their physical positions in genes that were differentially expressed in roots between SA36 and SA118 under nitrogen fixing condition, but not under non-fixing condition
Gene	Chromosome	SNP Physical Position	SP36 Base	SP118 Base
Phvul.001G019700	Pv01	1688833	T	C
Phvul.001G104100	Pv01	26035290	T	A
Phvul.001G104100	Pv01	26035302	A	G
Phvul.001G104100	Pv01	26035408	T	A
Phvul.001G180900	Pv01	44530892	A	T
Phvul.002G196400	Pv02	35352960	C	T
Phvul.002G226700	Pv02	39147966	G	A
Phvul.002G258300	Pv02	42459131	T	C
Phvul.002G258300	Pv02	42459204	G	T
Phvul.002G258300	Pv02	42462186	C	T
Phvul.002G332000	Pv02	48922013	G	C
Phvul.003G283900	Pv03	51002583	A	C
Phvul.003G283900	Pv03	51004863	T	C
Phvul.004G013500	Pv04	1427856	G	A
Phvul.004G018000	Pv04	1855359	C	T
Phvul.004G018000	Pv04	1858036	C	T
Phvul.004G138500	Pv04	41715038	G	T
Phvul.004G138500	Pv04	41715093	T	C
Phvul.004G138500	Pv04	41715165	T	C
Phvul.004G138500	Pv04	41715365	G	A
Phvul.004G158500	Pv04	44042455	C	G
Phvul.004G158500	Pv04	44042495	T	A
Phvul.004G158500	Pv04	44042744	C	T
Phvul.004G158500	Pv04	44044349	T	A
Phvul.004G158500	Pv04	44044435	A	G
Phvul.004G158500	Pv04	44044436	G	A
Phvul.004G158500	Pv04	44044502	A	G
Phvul.004G158500	Pv04	44044518	A	G
Phvul.004G162100	Pv04	44426932	C	T
Phvul.004G162100	Pv04	44426936	G	C
Phvul.004G162100	Pv04	44427028	C	T
Phvul.004G162100	Pv04	44427170	G	A
Phvul.004G162100	Pv04	44427224	G	A
Phvul.004G163500	Pv04	44557620	A	C
Phvul.004G163500	Pv04	44557740	T	C
Phvul.004G163500	Pv04	44557830	C	T
Phvul.004G163500	Pv04	44557944	G	A
Phvul.004G163500	Pv04	44558014	G	A
Phvul.004G163500	Pv04	44558023	T	C
Phvul.004G163500	Pv04	44558034	T	A
Phvul.004G166800	Pv04	44886755	T	C
Phvul.004G166800	Pv04	44886805	C	A
Phvul.004G166800	Pv04	44886897	A	G
Phvul.004G166800	Pv04	44886902	C	G
Phvul.004G166800	Pv04	44886917	G	C
Phvul.004G166800	Pv04	44886927	T	C
Phvul.004G166800	Pv04	44886945	G	C
Phvul.004G166800	Pv04	44886954	A	G
Phvul.004G166800	Pv04	44887055	T	G
Phvul.004G166800	Pv04	44887086	A	T
Phvul.004G166800	Pv04	44887142	T	C
Phvul.004G166800	Pv04	44887536	A	G
Phvul.004G166900	Pv04	44892808	G	T
Phvul.004G166900	Pv04	44892927	G	A
Phvul.004G166900	Pv04	44892955	G	C
Phvul.004G166900	Pv04	44892975	C	T
Phvul.004G166900	Pv04	44892976	A	G
Phvul.004G166900	Pv04	44893039	C	G
Phvul.004G166900	Pv04	44893060	T	C
Phvul.004G166900	Pv04	44893097	G	A
Phvul.004G166900	Pv04	44893121	A	C
Phvul.004G166900	Pv04	44893162	C	T
Phvul.004G166900	Pv04	44893257	C	T
Phvul.004G166900	Pv04	44893332	T	C
Phvul.004G166900	Pv04	44893366	A	T
Phvul.004G166900	Pv04	44893499	G	T
Phvul.004G166900	Pv04	44893579	C	T
Phvul.004G166900	Pv04	44893580	G	C
Phvul.004G166900	Pv04	44893610	G	T
Phvul.004G166900	Pv04	44893622	G	T
Phvul.004G166900	Pv04	44895626	C	T
Phvul.004G166900	Pv04	44895654	G	T
Phvul.004G166900	Pv04	44895657	T	C
Phvul.004G166900	Pv04	44895691	A	T
Phvul.004G166900	Pv04	44895707	G	C
Phvul.004G166900	Pv04	44895724	T	A
Phvul.004G166900	Pv04	44895738	C	T
Phvul.004G166900	Pv04	44895749	G	A
Phvul.004G166900	Pv04	44895753	G	A
Phvul.004G167400	Pv04	44925048	C	T
Phvul.004G167400	Pv04	44925055	C	G
Phvul.004G167400	Pv04	44925115	A	T
Phvul.004G167400	Pv04	44925143	G	C
Phvul.004G167400	Pv04	44925157	T	A
Phvul.004G167400	Pv04	44925165	A	G
Phvul.004G167400	Pv04	44925172	T	C
Phvul.004G167400	Pv04	44925188	A	G
Phvul.004G167400	Pv04	44925225	G	A
Phvul.004G167400	Pv04	44925237	A	T
Phvul.004G167400	Pv04	44925261	T	C
Phvul.004G167400	Pv04	44925281	C	T
Phvul.004G167400	Pv04	44925343	C	T
Phvul.004G167400	Pv04	44925366	G	T
Phvul.004G167400	Pv04	44925391	C	T
Phvul.004G167400	Pv04	44925404	G	T
Phvul.004G167400	Pv04	44925432	C	T
Phvul.004G167400	Pv04	44925442	C	G
Phvul.004G167400	Pv04	44925467	A	G
Phvul.004G167400	Pv04	44925530	G	T
Phvul.004G167400	Pv04	44925573	A	G
Phvul.004G167400	Pv04	44925599	C	T
Phvul.004G167400	Pv04	44925628	A	T
Phvul.004G167400	Pv04	44925637	C	G
Phvul.004G167400	Pv04	44925713	A	G
Phvul.004G167400	Pv04	44925756	T	C
Phvul.004G167400	Pv04	44925778	C	A
Phvul.004G167400	Pv04	44925833	T	A
Phvul.004G167400	Pv04	44925875	T	A
Phvul.004G167400	Pv04	44925879	G	C
Phvul.004G170500	Pv04	45217808	T	C
Phvul.004G170500	Pv04	45217863	T	C
Phvul.004G170500	Pv04	45217885	T	G
Phvul.004G170500	Pv04	45217932	A	G
Phvul.004G170500	Pv04	45217986	T	C
Phvul.004G170500	Pv04	45218190	C	T
Phvul.004G170500	Pv04	45218241	A	G
Phvul.004G170500	Pv04	45219148	T	A
Phvul.004G170500	Pv04	45219353	A	C
Phvul.004G170500	Pv04	45219461	T	A
Phvul.004G170500	Pv04	45220701	A	C
Phvul.004G171200	Pv04	45277852	A	T
Phvul.004G171200	Pv04	45277920	A	G
Phvul.004G171200	Pv04	45277942	T	C
Phvul.004G178500	Pv04	45810817	G	C
Phvul.004G178500	Pv04	45811171	A	G
Phvul.004G178500	Pv04	45811403	T	C
Phvul.004G178500	Pv04	45812030	G	A
Phvul.004G178500	Pv04	45812078	G	C
Phvul.004G178500	Pv04	45813907	C	G
Phvul.004G178500	Pv04	45813914	G	C
Phvul.004G178500	Pv04	45814592	A	G
Phvul.004G178500	Pv04	45814688	G	A
Phvul.004G178500	Pv04	45814703	G	C
Phvul.004G178500	Pv04	45814752	G	A
Phvul.004G178500	Pv04	45814768	C	T
Phvul.004G178500	Pv04	45814808	G	A
Phvul.004G178500	Pv04	45815186	G	T
Phvul.004G178500	Pv04	45815239	C	G
Phvul.005G122200	Pv05	34615603	C	A
Phvul.007G023000	Pv07	1583561	A	G
Phvul.007G023000	Pv07	1583565	A	G
Phvul.007G023000	Pv07	1583604	T	G
Phvul.007G023000	Pv07	1584295	T	C
Phvul.007G031700	Pv07	2473002	T	C
Phvul.007G078000	Pv07	7304222	G	A
Phvul.007G117100	Pv07	18555502	C	T
Phvul.007G117100	Pv07	18555537	A	C
Phvul.007G173600	Pv07	40719644	A	G
Phvul.007G173600	Pv07	40720150	A	G
Phvul.007G173600	Pv07	40720577	T	C
Phvul.007G173600	Pv07	40720604	T	C
Phvul.007G173600	Pv07	40721093	A	T
Phvul.007G199000	Pv07	43905319	T	A
Phvul.007G199000	Pv07	43905338	A	G
Phvul.007G238100	Pv07	47837162	C	T
Phvul.007G238100	Pv07	47837469	T	G
Phvul.007G238100	Pv07	47837524	G	A
Phvul.007G238100	Pv07	47837681	G	A
Phvul.007G238100	Pv07	47837744	A	C
Phvul.007G238200	Pv07	47839508	C	T
Phvul.007G238200	Pv07	47839517	G	A
Phvul.007G238200	Pv07	47839616	T	A
Phvul.007G238200	Pv07	47839793	T	A
Phvul.007G238200	Pv07	47839862	G	A
Phvul.007G238200	Pv07	47839873	A	C
Phvul.007G246600	Pv07	48601489	C	A
Phvul.007G246600	Pv07	48603203	G	C
Phvul.007G255700	Pv07	49410380	A	T
Phvul.007G255700	Pv07	49410449	T	A
Phvul.007G255700	Pv07	49410550	C	T
Phvul.007G255700	Pv07	49410552	G	T
Phvul.007G258500	Pv07	49652654	A	C
Phvul.007G260800	Pv07	49885069	G	T
Phvul.007G260800	Pv07	49885083	G	A
Phvul.007G260800	Pv07	49885538	A	C
Phvul.007G260800	Pv07	49885571	G	C
Phvul.007G260800	Pv07	49886376	G	C
Phvul.007G260800	Pv07	49886563	T	C
Phvul.007G260800	Pv07	49886568	A	G
Phvul.007G260800	Pv07	49886641	A	C
Phvul.007G275700	Pv07	51344151	G	A
Phvul.007G275700	Pv07	51344175	T	A
Phvul.007G275700	Pv07	51344295	A	T
Phvul.007G275700	Pv07	51344310	T	A
Phvul.007G275700	Pv07	51344315	C	T
Phvul.008G018700	Pv08	1609239	C	T
Phvul.008G256900	Pv08	57000123	C	T
Phvul.008G256900	Pv08	57000176	G	T
Phvul.008G256900	Pv08	57000271	G	C
Phvul.008G256900	Pv08	57000273	T	G
Phvul.008G256900	Pv08	57000397	T	G
Phvul.008G256900	Pv08	57000486	G	C
Phvul.008G256900	Pv08	57000533	T	A
Phvul.008G256900	Pv08	57000715	G	C
Phvul.008G256900	Pv08	57000720	G	A
Phvul.008G259000	Pv08	57162560	A	G
Phvul.008G259000	Pv08	57162776	T	C
Phvul.008G259000	Pv08	57162777	G	A
Phvul.008G259000	Pv08	57163806	G	A
Phvul.008G259000	Pv08	57163807	C	A
Phvul.008G279700	Pv08	58648784	C	G
Phvul.008G279700	Pv08	58648805	G	T
Phvul.008G279700	Pv08	58648831	G	T
Phvul.008G279700	Pv08	58648845	T	G
Phvul.008G279700	Pv08	58648846	T	A
Phvul.008G279700	Pv08	58650940	C	T
Phvul.008G279700	Pv08	58650940	C	T
Phvul.008G279700	Pv08	58650944	G	A
Phvul.008G279700	Pv08	58650944	G	A
Phvul.008G279700	Pv08	58651324	G	C
Phvul.008G279700	Pv08	58651359	T	C
Phvul.008G279700	Pv08	58651391	T	C
Phvul.008G279700	Pv08	58651391	T	C
Phvul.008G279700	Pv08	58651611	C	T
Phvul.008G279700	Pv08	58651611	C	T
Phvul.008G279700	Pv08	58651616	G	C
Phvul.008G279700	Pv08	58651616	G	C
Phvul.008G279700	Pv08	58651780	A	C
Phvul.008G279700	Pv08	58651864	G	A
Phvul.008G279700	Pv08	58651924	A	C
Phvul.008G279700	Pv08	58655099	T	A
Phvul.008G279700	Pv08	58655155	G	T
Phvul.008G279700	Pv08	58655188	G	A
Phvul.008G279700	Pv08	58655276	T	C
Phvul.008G279700	Pv08	58655355	C	T
Phvul.008G279700	Pv08	58655403	G	A
Phvul.008G279700	Pv08	58655516	A	T
Phvul.008G279700	Pv08	58656177	T	A
Phvul.008G279700	Pv08	58656210	T	G
Phvul.008G279700	Pv08	58656366	C	G
Phvul.008G279700	Pv08	58656591	C	T
Phvul.008G279700	Pv08	58656674	G	C
Phvul.008G279700	Pv08	58656801	A	C
Phvul.008G279700	Pv08	58657093	C	G
Phvul.008G279700	Pv08	58657098	G	A
Phvul.008G279700	Pv08	58657201	T	G
Phvul.008G279700	Pv08	58657608	G	A
Phvul.008G279700	Pv08	58657821	A	T
Phvul.008G279700	Pv08	58658050	G	C
Phvul.008G279700	Pv08	58658243	T	C
Phvul.008G279700	Pv08	58658490	T	A
Phvul.008G279700	Pv08	58658520	C	G
Phvul.008G279700	Pv08	58658641	G	A
Phvul.008G279700	Pv08	58658669	G	A
Phvul.009G030800	Pv09	6772015	G	T
Phvul.009G226000	Pv09	33451015	C	A
Phvul.010G054600	Pv10	8625348	C	T
Phvul.010G068200	Pv10	17144364	C	T
Phvul.010G140900	Pv10	41269675	C	G
Phvul.011G014400	Pv11	1148325	G	C
Phvul.011G014400	Pv11	1148340	C	G
Phvul.011G014400	Pv11	1148342	A	G
Phvul.011G014400	Pv11	1148378	T	C
Phvul.011G014400	Pv11	1148391	A	T
Phvul.011G014400	Pv11	1148416	G	A
Phvul.011G014400	Pv11	1148448	G	C
Phvul.011G014400	Pv11	1148459	T	C
Phvul.011G014400	Pv11	1148465	C	G
Phvul.011G014400	Pv11	1148514	C	T
Phvul.011G014400	Pv11	1148993	G	A
Phvul.011G014400	Pv11	1149051	C	T
Phvul.011G014400	Pv11	1149119	C	T
Phvul.011G014400	Pv11	1149126	C	T
Phvul.011G014400	Pv11	1149171	G	A
Phvul.011G014400	Pv11	1149288	T	A
Phvul.011G014400	Pv11	1149314	C	G
Phvul.011G014400	Pv11	1149315	C	G
Phvul.011G014400	Pv11	1149348	T	C
Phvul.011G014400	Pv11	1149608	C	T
Phvul.011G014400	Pv11	1149627	G	A
Phvul.011G014400	Pv11	1149655	C	T
Phvul.011G014400	Pv11	1149679	G	C
Phvul.011G017200	Pv11	1353487	G	A
Phvul.011G017200	Pv11	1353529	G	A
Phvul.011G017200	Pv11	1353535	G	A
Phvul.011G017200	Pv11	1353625	A	G
Phvul.011G017200	Pv11	1354142	T	A
Phvul.011G017200	Pv11	1354519	G	A
Phvul.011G055800	Pv11	4759149	T	C
Phvul.011G067200	Pv11	5824208	G	A
Phvul.011G067200	Pv11	5824223	A	G
Phvul.011G067200	Pv11	5824561	A	G
Phvul.011G067200	Pv11	5824606	G	A
Phvul.011G067200	Pv11	5824636	A	T
Phvul.011G067200	Pv11	5824920	A	T
Phvul.011G092600	Pv11	9384482	A	T
Phvul.011G092600	Pv11	9386124	G	T
