# Supplementary material for: Transcriptome analysis of two recombinant inbred lines of common bean contrasting for symbiotic nitrogen fixation
Source: PLoS One. 2017 Feb 13;12(2):e0172141. doi: 10.1371/journal.pone.0172141 (PMC5305244; doi:10.1371/journal.pone.0172141)
Supplement: S8 Table — (XLSX) [file pone.0172141.s008.xlsx]

## Sheet: S8 Table
S8 Table. List of single nucleotide polymorphism (SNPs) and their physical positions in genes that were differentially expressed in nodules between SP36 and SP118
Gene	Chromosome	SNP Physical Position	SP36 Base	SP118 Base
Phvul.001G019300	Pv01	1645562	A	G
Phvul.001G019300	Pv01	1645575	C	A
Phvul.001G019300	Pv01	1645599	T	C
Phvul.001G019300	Pv01	1645623	A	T
Phvul.001G019300	Pv01	1645643	T	C
Phvul.001G019300	Pv01	1645872	G	A
Phvul.001G019300	Pv01	1646058	T	G
Phvul.001G019300	Pv01	1646062	T	C
Phvul.001G028700	Pv01	2646746	T	C
Phvul.001G028700	Pv01	2649469	G	A
Phvul.001G146100	Pv01	39910648	G	C
Phvul.001G194500	Pv01	46051269	T	C
Phvul.001G194500	Pv01	46052073	T	C
Phvul.001G194900	Pv01	46077359	G	C
Phvul.001G196000	Pv01	46225986	T	C
Phvul.001G223500	Pv01	48554086	A	G
Phvul.001G223500	Pv01	48555334	G	T
Phvul.001G223500	Pv01	48557076	T	C
Phvul.001G229600	Pv01	49066846	T	G
Phvul.001G229600	Pv01	49072769	T	C
Phvul.001G238100	Pv01	49854990	T	C
Phvul.001G253900	Pv01	51101436	G	T
Phvul.001G253900	Pv01	51101454	T	C
Phvul.001G258500	Pv01	51429276	G	T
Phvul.001G258500	Pv01	51432111	G	A
Phvul.001G258500	Pv01	51435199	A	G
Phvul.001G258500	Pv01	51435407	C	T
Phvul.001G258500	Pv01	51435474	G	T
Phvul.001G259100	Pv01	51472445	A	G
Phvul.002G004000	Pv02	543338	C	T
Phvul.002G004000	Pv02	543534	C	T
Phvul.002G004000	Pv02	543707	G	A
Phvul.002G007500	Pv02	861751	C	T
Phvul.002G007500	Pv02	861791	G	A
Phvul.002G007500	Pv02	861792	G	A
Phvul.002G007500	Pv02	861970	G	A
Phvul.002G007500	Pv02	861985	C	T
Phvul.002G007500	Pv02	862230	T	C
Phvul.002G018100	Pv02	1983279	T	C
Phvul.002G038600	Pv02	3727235	C	T
Phvul.002G038600	Pv02	3727547	T	A
Phvul.002G038800	Pv02	3739591	T	C
Phvul.002G038900	Pv02	3748862	T	A
Phvul.002G038900	Pv02	3748892	G	C
Phvul.002G038900	Pv02	3749154	G	A
Phvul.002G038900	Pv02	3749217	C	G
Phvul.002G038900	Pv02	3749337	G	A
Phvul.002G039000	Pv02	3756826	C	T
Phvul.002G039000	Pv02	3756853	T	C
Phvul.002G039000	Pv02	3757133	G	T
Phvul.002G039000	Pv02	3757846	G	A
Phvul.002G039100	Pv02	3766059	T	C
Phvul.002G039100	Pv02	3766360	G	A
Phvul.002G039100	Pv02	3766436	T	C
Phvul.002G039100	Pv02	3766489	C	T
Phvul.002G039100	Pv02	3766703	C	A
Phvul.002G039100	Pv02	3766970	T	A
Phvul.002G039200	Pv02	3771847	C	T
Phvul.002G039200	Pv02	3771976	C	A
Phvul.002G039300	Pv02	3776023	C	G
Phvul.002G039300	Pv02	3776083	T	C
Phvul.002G043100	Pv02	4063057	A	T
Phvul.002G108300	Pv02	21891193	T	G
Phvul.002G115900	Pv02	23542070	A	G
Phvul.002G115900	Pv02	23542537	C	T
Phvul.002G127100	Pv02	25632250	T	C
Phvul.002G127100	Pv02	25634915	T	C
Phvul.002G129200	Pv02	25879322	G	A
Phvul.002G129600	Pv02	25965466	A	G
Phvul.002G129600	Pv02	25966340	G	A
Phvul.002G129600	Pv02	25966672	T	C
Phvul.002G129600	Pv02	25967213	T	C
Phvul.002G129600	Pv02	25967765	A	G
Phvul.002G129900	Pv02	26005063	T	G
Phvul.002G130400	Pv02	26077917	G	A
Phvul.002G130400	Pv02	26078025	C	G
Phvul.002G131000	Pv02	26194949	C	A
Phvul.002G131100	Pv02	26202098	A	T
Phvul.002G131100	Pv02	26203768	G	A
Phvul.002G154600	Pv02	29626229	G	A
Phvul.002G154600	Pv02	29626323	C	T
Phvul.002G154600	Pv02	29627519	T	G
Phvul.002G184300	Pv02	33750007	G	T
Phvul.002G184300	Pv02	33750301	T	C
Phvul.002G184300	Pv02	33750568	C	G
Phvul.002G184300	Pv02	33750607	C	A
Phvul.002G194200	Pv02	35067670	C	T
Phvul.002G194200	Pv02	35067941	C	T
Phvul.002G207300	Pv02	36727750	C	A
Phvul.002G215000	Pv02	37700662	A	G
Phvul.002G247200	Pv02	41394430	T	C
Phvul.002G249300	Pv02	41616243	G	A
Phvul.002G252500	Pv02	41926669	A	T
Phvul.002G252500	Pv02	41927049	T	A
Phvul.002G252500	Pv02	41927611	C	T
Phvul.002G262200	Pv02	42857440	T	C
Phvul.002G262200	Pv02	42857737	T	C
Phvul.002G262200	Pv02	42857752	A	G
Phvul.002G262200	Pv02	42858523	C	T
Phvul.002G262200	Pv02	42858538	A	G
Phvul.002G262200	Pv02	42858586	A	C
Phvul.002G262200	Pv02	42858782	A	G
Phvul.002G262200	Pv02	42858883	C	T
Phvul.002G262200	Pv02	42859200	G	C
Phvul.002G263100	Pv02	42931334	A	G
Phvul.002G265400	Pv02	43085961	A	G
Phvul.002G265400	Pv02	43085987	A	G
Phvul.002G265400	Pv02	43086027	A	G
Phvul.002G265400	Pv02	43086494	A	T
Phvul.002G265400	Pv02	43086521	A	G
Phvul.002G268100	Pv02	43335298	T	C
Phvul.002G284700	Pv02	44830271	A	G
Phvul.002G284700	Pv02	44830565	C	T
Phvul.002G286500	Pv02	45043093	T	C
Phvul.002G286500	Pv02	45043161	G	A
Phvul.002G286500	Pv02	45043224	C	G
Phvul.002G286500	Pv02	45043240	T	C
Phvul.002G286500	Pv02	45043506	A	G
Phvul.002G291600	Pv02	45476500	G	A
Phvul.002G291600	Pv02	45477536	T	C
Phvul.002G291600	Pv02	45477617	A	G
Phvul.002G291600	Pv02	45477674	G	A
Phvul.002G291600	Pv02	45477752	T	G
Phvul.002G291800	Pv02	45494558	G	A
Phvul.002G291800	Pv02	45494744	T	G
Phvul.002G291800	Pv02	45494777	A	G
Phvul.002G293000	Pv02	45643721	G	A
Phvul.002G293000	Pv02	45643773	G	A
Phvul.002G293000	Pv02	45643785	A	G
Phvul.002G293000	Pv02	45644272	G	A
Phvul.002G295000	Pv02	45845522	G	A
Phvul.002G296700	Pv02	46003396	G	A
Phvul.002G296700	Pv02	46004113	T	G
Phvul.002G296700	Pv02	46004947	A	T
Phvul.002G297100	Pv02	46024363	A	T
Phvul.002G302200	Pv02	46473194	T	A
Phvul.002G318100	Pv02	47833076	C	T
Phvul.002G318800	Pv02	47903497	A	G
Phvul.002G318800	Pv02	47906359	G	C
Phvul.002G326600	Pv02	48486661	G	A
Phvul.003G094700	Pv03	19514012	C	A
Phvul.003G110200	Pv03	27747837	G	A
Phvul.003G113200	Pv03	28370884	A	G
Phvul.003G113200	Pv03	28371376	G	A
Phvul.003G113200	Pv03	28373400	T	C
Phvul.003G116800	Pv03	29204661	G	A
Phvul.003G136400	Pv03	32805295	G	A
Phvul.003G158800	Pv03	36415825	C	T
Phvul.003G162200	Pv03	37035489	T	G
Phvul.003G162200	Pv03	37035514	C	G
Phvul.003G170600	Pv03	38156009	T	C
Phvul.003G170600	Pv03	38156823	T	A
Phvul.003G170600	Pv03	38156880	A	C
Phvul.003G177200	Pv03	38898453	A	G
Phvul.003G248100	Pv03	47422273	T	C
Phvul.003G254500	Pv03	48244277	G	A
Phvul.003G258000	Pv03	48559172	G	A
Phvul.003G258000	Pv03	48559714	C	T
Phvul.003G258000	Pv03	48561505	C	T
Phvul.003G262100	Pv03	48992523	G	A
Phvul.003G264400	Pv03	49159715	G	T
Phvul.003G292400	Pv03	51831637	G	A
Phvul.003G292400	Pv03	51831689	T	C
Phvul.004G010100	Pv04	999543	A	T
Phvul.004G010100	Pv04	999777	C	G
Phvul.004G010100	Pv04	999795	A	G
Phvul.004G036200	Pv04	4014358	A	G
Phvul.004G036200	Pv04	4014366	C	T
Phvul.004G036200	Pv04	4014729	C	T
Phvul.004G036200	Pv04	4015514	A	C
Phvul.004G036200	Pv04	4015717	G	A
Phvul.004G036200	Pv04	4015721	T	G
Phvul.004G036200	Pv04	4016714	G	T
Phvul.004G041600	Pv04	4658363	G	A
Phvul.004G042900	Pv04	4843641	T	C
Phvul.004G042900	Pv04	4844290	G	A
Phvul.004G042900	Pv04	4844305	C	T
Phvul.004G042900	Pv04	4844957	C	A
Phvul.004G042900	Pv04	4845142	A	G
Phvul.004G042900	Pv04	4845201	A	G
Phvul.004G044200	Pv04	4992197	C	T
Phvul.004G044800	Pv04	5047212	C	T
Phvul.004G044800	Pv04	5047236	G	T
Phvul.004G044800	Pv04	5047243	T	C
Phvul.004G044800	Pv04	5047294	C	T
Phvul.004G044800	Pv04	5047351	G	A
Phvul.004G044800	Pv04	5048336	A	G
Phvul.004G044800	Pv04	5048826	T	A
Phvul.004G044800	Pv04	5048866	A	T
Phvul.004G044800	Pv04	5049127	A	G
Phvul.004G044800	Pv04	5049865	T	G
Phvul.004G046200	Pv04	5245912	A	G
Phvul.004G046400	Pv04	5308671	A	T
Phvul.004G046400	Pv04	5308721	G	A
Phvul.004G046400	Pv04	5308850	G	C
Phvul.004G046400	Pv04	5309037	C	G
Phvul.004G046400	Pv04	5309064	A	C
Phvul.004G046400	Pv04	5309101	C	A
Phvul.004G046400	Pv04	5309496	G	A
Phvul.004G046400	Pv04	5309537	G	A
Phvul.004G046400	Pv04	5309554	C	T
Phvul.004G046400	Pv04	5309749	A	C
Phvul.004G046400	Pv04	5309816	C	G
Phvul.004G046400	Pv04	5309867	A	G
Phvul.004G046400	Pv04	5309960	A	T
Phvul.004G046400	Pv04	5309962	C	G
Phvul.004G046400	Pv04	5309992	G	T
Phvul.004G046400	Pv04	5310015	C	T
Phvul.004G046400	Pv04	5310242	T	G
Phvul.004G046400	Pv04	5310293	G	A
Phvul.004G046400	Pv04	5310387	G	A
Phvul.004G046400	Pv04	5310684	C	T
Phvul.004G046400	Pv04	5310696	G	C
Phvul.004G046400	Pv04	5310776	T	A
Phvul.004G046400	Pv04	5310801	C	T
Phvul.004G046400	Pv04	5310822	T	G
Phvul.004G046400	Pv04	5311059	T	C
Phvul.004G046400	Pv04	5311076	G	A
Phvul.004G046400	Pv04	5311107	A	C
Phvul.004G047900	Pv04	5541422	A	T
Phvul.004G047900	Pv04	5543601	T	G
Phvul.004G047900	Pv04	5543938	G	A
Phvul.004G048600	Pv04	5664173	A	T
Phvul.004G049500	Pv04	5775766	G	A
Phvul.004G049500	Pv04	5775853	T	G
Phvul.004G049500	Pv04	5775871	G	A
Phvul.004G049500	Pv04	5775955	C	T
Phvul.004G049500	Pv04	5775973	T	C
Phvul.004G049500	Pv04	5776604	G	A
Phvul.004G049500	Pv04	5776624	C	G
Phvul.004G049500	Pv04	5776679	A	G
Phvul.004G049500	Pv04	5776685	G	A
Phvul.004G049500	Pv04	5776712	C	T
Phvul.004G049500	Pv04	5776715	T	G
Phvul.004G049500	Pv04	5778095	T	G
Phvul.004G049500	Pv04	5778153	G	T
Phvul.004G049500	Pv04	5778201	G	T
Phvul.004G049500	Pv04	5778209	A	G
Phvul.004G049500	Pv04	5778353	G	C
Phvul.004G049600	Pv04	5796879	G	A
Phvul.004G049600	Pv04	5803094	C	G
Phvul.004G049600	Pv04	5803112	T	C
Phvul.004G049600	Pv04	5803161	G	T
Phvul.004G049600	Pv04	5803271	T	C
Phvul.004G049600	Pv04	5803280	A	G
Phvul.004G049600	Pv04	5803323	T	A
Phvul.004G049600	Pv04	5803347	C	G
Phvul.004G052000	Pv04	6661243	G	A
Phvul.004G052000	Pv04	6661550	G	A
Phvul.004G053600	Pv04	6866030	A	G
Phvul.004G053600	Pv04	6866079	T	C
Phvul.004G053600	Pv04	6866645	T	C
Phvul.004G053600	Pv04	6866903	C	T
Phvul.004G060700	Pv04	8151240	T	C
Phvul.004G060800	Pv04	8166947	C	T
Phvul.004G070500	Pv04	10650598	T	C
Phvul.004G088700	Pv04	20304266	T	A
Phvul.004G090300	Pv04	21751380	T	C
Phvul.004G090300	Pv04	21751501	C	T
Phvul.004G090300	Pv04	21751761	C	T
Phvul.004G092800	Pv04	24886245	C	A
Phvul.004G092800	Pv04	24887491	T	G
Phvul.004G092800	Pv04	24888970	G	A
Phvul.004G099700	Pv04	29182922	G	A
Phvul.004G099700	Pv04	29183003	T	C
Phvul.004G099700	Pv04	29183125	A	G
Phvul.004G099700	Pv04	29183267	C	T
Phvul.004G100000	Pv04	29327978	G	A
Phvul.004G100000	Pv04	29328036	A	G
Phvul.004G100600	Pv04	29496030	A	G
Phvul.004G100600	Pv04	29496152	G	A
Phvul.004G108600	Pv04	35857580	T	C
Phvul.004G108600	Pv04	35858564	A	G
Phvul.004G108600	Pv04	35858764	G	A
Phvul.004G108600	Pv04	35858765	T	A
Phvul.004G108600	Pv04	35859860	A	G
Phvul.004G122800	Pv04	39449652	T	C
Phvul.004G122800	Pv04	39449756	T	C
Phvul.004G123700	Pv04	39720082	G	C
Phvul.004G123700	Pv04	39720093	G	A
Phvul.004G129900	Pv04	40565785	G	C
Phvul.004G132500	Pv04	40968027	A	G
Phvul.004G132500	Pv04	40968088	G	C
Phvul.004G132500	Pv04	40968348	C	T
Phvul.004G132500	Pv04	40968417	A	C
Phvul.004G139900	Pv04	41883944	T	A
Phvul.004G139900	Pv04	41884797	A	G
Phvul.004G139900	Pv04	41884798	G	A
Phvul.004G139900	Pv04	41884826	G	A
Phvul.004G139900	Pv04	41884916	C	A
Phvul.004G139900	Pv04	41885165	C	T
Phvul.004G139900	Pv04	41885197	T	G
Phvul.004G139900	Pv04	41885258	T	A
Phvul.004G139900	Pv04	41885297	T	C
Phvul.004G139900	Pv04	41885335	G	A
Phvul.004G139900	Pv04	41885464	C	T
Phvul.004G139900	Pv04	41885555	C	T
Phvul.004G139900	Pv04	41885599	C	T
Phvul.004G139900	Pv04	41885645	C	T
Phvul.004G139900	Pv04	41885692	G	T
Phvul.004G139900	Pv04	41885695	C	T
Phvul.004G139900	Pv04	41885951	T	G
Phvul.004G139900	Pv04	41886352	A	T
Phvul.004G139900	Pv04	41886425	C	A
Phvul.004G140100	Pv04	41894848	C	T
Phvul.004G140100	Pv04	41894878	T	C
Phvul.004G140100	Pv04	41894965	C	T
Phvul.004G140100	Pv04	41895284	G	A
Phvul.004G140100	Pv04	41895291	A	G
Phvul.004G140100	Pv04	41895727	G	A
Phvul.004G140100	Pv04	41895754	C	A
Phvul.004G140100	Pv04	41895882	G	C
Phvul.004G140100	Pv04	41896314	C	T
Phvul.004G140100	Pv04	41896619	A	T
Phvul.004G141800	Pv04	42048808	A	G
Phvul.004G141800	Pv04	42048817	C	T
Phvul.004G141800	Pv04	42048835	C	T
Phvul.004G141800	Pv04	42048904	T	A
Phvul.004G141800	Pv04	42049683	C	A
Phvul.004G142100	Pv04	42079529	A	G
Phvul.004G142100	Pv04	42080184	G	A
Phvul.004G142100	Pv04	42080187	A	T
Phvul.004G142100	Pv04	42081760	C	A
Phvul.004G142400	Pv04	42127244	T	C
Phvul.004G142400	Pv04	42127312	A	G
Phvul.004G142400	Pv04	42127453	T	G
Phvul.004G142400	Pv04	42127895	C	T
Phvul.004G142400	Pv04	42127958	G	A
Phvul.004G142400	Pv04	42128002	T	C
Phvul.004G142400	Pv04	42128735	G	A
Phvul.004G142400	Pv04	42128752	C	G
Phvul.004G142400	Pv04	42128772	C	T
Phvul.004G142400	Pv04	42128832	G	A
Phvul.004G142400	Pv04	42128966	G	T
Phvul.004G142400	Pv04	42128994	G	A
Phvul.004G143200	Pv04	42271865	A	T
Phvul.004G144600	Pv04	42471519	T	A
Phvul.004G144600	Pv04	42471567	T	C
Phvul.004G144600	Pv04	42471572	C	A
Phvul.004G144600	Pv04	42471739	T	A
Phvul.004G144600	Pv04	42471753	A	C
Phvul.004G144600	Pv04	42471881	A	G
Phvul.004G144600	Pv04	42471913	G	A
Phvul.004G144600	Pv04	42472161	C	T
Phvul.004G144600	Pv04	42472192	C	G
Phvul.004G144600	Pv04	42472295	T	A
Phvul.004G144600	Pv04	42472329	T	C
Phvul.004G144600	Pv04	42472446	T	A
Phvul.004G144600	Pv04	42472542	A	G
Phvul.004G144600	Pv04	42472586	G	A
Phvul.004G144600	Pv04	42472826	G	T
Phvul.004G144600	Pv04	42473042	T	G
Phvul.004G145500	Pv04	42558984	G	A
Phvul.004G145500	Pv04	42559718	C	A
Phvul.004G145500	Pv04	42560058	A	C
Phvul.004G145500	Pv04	42560211	T	C
Phvul.004G145500	Pv04	42560229	G	C
Phvul.004G148000	Pv04	42854717	A	C
Phvul.004G148000	Pv04	42854748	A	G
Phvul.004G148000	Pv04	42854802	C	T
Phvul.004G148000	Pv04	42856715	A	C
Phvul.004G148000	Pv04	42856825	G	A
Phvul.004G148000	Pv04	42856835	C	T
Phvul.004G148000	Pv04	42856837	C	A
Phvul.004G148000	Pv04	42857025	C	A
Phvul.004G148000	Pv04	42857101	T	C
Phvul.004G148000	Pv04	42858271	G	A
Phvul.004G148000	Pv04	42858433	C	T
Phvul.004G150100	Pv04	43091038	G	A
Phvul.004G150100	Pv04	43091083	T	C
Phvul.004G150100	Pv04	43091084	T	A
Phvul.004G150100	Pv04	43092661	C	T
Phvul.004G150100	Pv04	43092694	C	T
Phvul.004G150100	Pv04	43094612	T	A
Phvul.004G150100	Pv04	43095656	A	G
Phvul.004G150100	Pv04	43095855	T	C
Phvul.004G150100	Pv04	43095883	A	G
Phvul.004G150100	Pv04	43096749	C	T
Phvul.004G150100	Pv04	43096751	C	T
Phvul.004G150100	Pv04	43097036	T	C
Phvul.004G150100	Pv04	43098964	T	C
Phvul.004G150100	Pv04	43099076	G	A
Phvul.004G150100	Pv04	43103483	A	T
Phvul.004G150100	Pv04	43103675	A	G
Phvul.004G150100	Pv04	43104146	G	A
Phvul.004G150100	Pv04	43104149	A	G
Phvul.004G150100	Pv04	43104157	A	G
Phvul.004G150100	Pv04	43104830	G	C
Phvul.004G150100	Pv04	43105020	G	A
Phvul.004G150100	Pv04	43106171	C	T
Phvul.004G150100	Pv04	43107462	A	C
Phvul.004G150100	Pv04	43107467	A	G
Phvul.004G150100	Pv04	43107491	A	G
Phvul.004G150100	Pv04	43107515	C	T
Phvul.004G150100	Pv04	43107915	A	G
Phvul.004G150100	Pv04	43108943	C	T
Phvul.004G150100	Pv04	43108971	A	G
Phvul.004G150100	Pv04	43109000	G	A
Phvul.004G150100	Pv04	43109003	G	A
Phvul.004G150100	Pv04	43109235	T	C
Phvul.004G150100	Pv04	43109407	C	G
Phvul.004G150100	Pv04	43110076	G	T
Phvul.004G150100	Pv04	43110453	A	G
Phvul.004G150100	Pv04	43110501	T	A
Phvul.004G150100	Pv04	43110514	T	C
Phvul.004G150100	Pv04	43110859	T	A
Phvul.004G150100	Pv04	43111833	C	T
Phvul.004G150100	Pv04	43111897	C	T
Phvul.004G150100	Pv04	43112115	A	C
Phvul.004G150100	Pv04	43113027	G	A
Phvul.004G150100	Pv04	43113060	T	A
Phvul.004G150100	Pv04	43113613	T	C
Phvul.004G150100	Pv04	43113624	C	A
Phvul.004G150100	Pv04	43115652	G	A
Phvul.004G150100	Pv04	43115664	C	T
Phvul.004G150100	Pv04	43115697	G	A
Phvul.004G150100	Pv04	43116349	T	C
Phvul.004G150100	Pv04	43116376	T	C
Phvul.004G150100	Pv04	43116419	G	A
Phvul.004G150100	Pv04	43116436	G	A
Phvul.004G152200	Pv04	43368778	A	G
Phvul.004G152200	Pv04	43368779	G	T
Phvul.004G152200	Pv04	43368872	A	G
Phvul.004G152200	Pv04	43369703	G	C
Phvul.004G152200	Pv04	43369871	T	C
Phvul.004G152200	Pv04	43370061	C	A
Phvul.004G152200	Pv04	43370071	C	T
Phvul.004G152300	Pv04	43378624	C	T
Phvul.004G152300	Pv04	43378677	C	G
Phvul.004G152300	Pv04	43378698	A	G
Phvul.004G152300	Pv04	43379008	A	G
Phvul.004G152300	Pv04	43382170	A	T
Phvul.004G152300	Pv04	43382275	T	G
Phvul.004G152300	Pv04	43382558	G	T
Phvul.004G152300	Pv04	43382710	T	C
Phvul.004G152300	Pv04	43382858	T	G
Phvul.004G152300	Pv04	43382937	A	C
Phvul.004G152300	Pv04	43382971	G	A
Phvul.004G152300	Pv04	43382989	A	G
Phvul.004G152300	Pv04	43382998	A	G
Phvul.004G152300	Pv04	43383315	G	C
Phvul.004G152300	Pv04	43383475	C	T
Phvul.004G152300	Pv04	43383683	G	C
Phvul.004G152300	Pv04	43383745	T	C
Phvul.004G152300	Pv04	43383767	G	C
Phvul.004G152300	Pv04	43384308	G	T
Phvul.004G152400	Pv04	43388379	T	A
Phvul.004G152400	Pv04	43388381	A	G
Phvul.004G152400	Pv04	43388407	T	C
Phvul.004G152400	Pv04	43388554	G	A
Phvul.004G152400	Pv04	43388585	T	A
Phvul.004G152400	Pv04	43388982	G	A
Phvul.004G152400	Pv04	43389046	C	T
Phvul.004G152400	Pv04	43390158	T	A
Phvul.004G152400	Pv04	43390210	C	T
Phvul.004G152400	Pv04	43390409	A	G
Phvul.004G152400	Pv04	43391317	G	A
Phvul.004G152400	Pv04	43391340	T	C
Phvul.004G154300	Pv04	43595612	C	A
Phvul.004G154300	Pv04	43595618	T	C
Phvul.004G154300	Pv04	43597754	C	T
Phvul.004G154300	Pv04	43597778	T	C
Phvul.004G154300	Pv04	43598463	A	G
Phvul.004G154900	Pv04	43664445	G	A
Phvul.004G154900	Pv04	43664586	A	G
Phvul.004G154900	Pv04	43664624	T	C
Phvul.004G155100	Pv04	43697900	G	A
Phvul.004G155100	Pv04	43697928	A	G
Phvul.004G155100	Pv04	43697931	T	A
Phvul.004G155100	Pv04	43697984	C	A
Phvul.004G155100	Pv04	43698018	T	C
Phvul.004G155100	Pv04	43698041	A	G
Phvul.004G155100	Pv04	43698092	A	G
Phvul.004G155100	Pv04	43698213	A	T
Phvul.004G155100	Pv04	43698335	G	A
Phvul.004G155100	Pv04	43698348	T	C
Phvul.004G155100	Pv04	43698494	T	C
Phvul.004G155300	Pv04	43715983	A	G
Phvul.004G155300	Pv04	43716160	C	T
Phvul.004G155300	Pv04	43716176	A	T
Phvul.004G157100	Pv04	43938283	C	G
Phvul.004G157100	Pv04	43938295	T	C
Phvul.004G157100	Pv04	43938326	G	A
Phvul.004G157100	Pv04	43939139	A	C
Phvul.004G157100	Pv04	43939171	G	A
Phvul.004G157100	Pv04	43939317	T	C
Phvul.004G157100	Pv04	43939369	C	G
Phvul.004G157100	Pv04	43939396	G	A
Phvul.004G157100	Pv04	43939449	C	A
Phvul.004G157100	Pv04	43939458	A	T
Phvul.004G157100	Pv04	43939524	C	T
Phvul.004G157100	Pv04	43939543	A	T
Phvul.004G157100	Pv04	43939590	G	A
Phvul.004G157100	Pv04	43939598	A	G
Phvul.004G157300	Pv04	43946860	G	C
Phvul.004G157300	Pv04	43946972	C	T
Phvul.004G157300	Pv04	43947003	A	G
Phvul.004G160800	Pv04	44267487	T	C
Phvul.004G160800	Pv04	44267557	G	T
Phvul.004G160800	Pv04	44267580	C	T
Phvul.004G160800	Pv04	44270349	T	A
Phvul.004G161400	Pv04	44330204	G	A
Phvul.004G161400	Pv04	44330216	G	A
Phvul.004G161400	Pv04	44330899	G	A
Phvul.004G161400	Pv04	44331073	A	T
Phvul.004G161400	Pv04	44331718	A	C
Phvul.004G161400	Pv04	44331726	G	A
Phvul.004G161400	Pv04	44331964	G	A
Phvul.004G161400	Pv04	44332461	G	A
Phvul.004G161400	Pv04	44332573	G	A
Phvul.004G161400	Pv04	44332576	A	G
Phvul.004G161400	Pv04	44332595	T	G
Phvul.004G162100	Pv04	44427224	G	A
Phvul.004G163000	Pv04	44479239	C	A
Phvul.004G163000	Pv04	44479397	T	A
Phvul.004G163000	Pv04	44479520	C	A
Phvul.004G163000	Pv04	44479774	C	G
Phvul.004G164200	Pv04	44612008	C	G
Phvul.004G165000	Pv04	44667711	A	T
Phvul.004G165000	Pv04	44668349	T	C
Phvul.004G165000	Pv04	44669832	T	C
Phvul.004G165300	Pv04	44704080	C	T
Phvul.004G165300	Pv04	44704355	A	G
Phvul.004G165300	Pv04	44705175	C	A
Phvul.004G165300	Pv04	44705202	G	T
Phvul.004G165300	Pv04	44705232	A	T
Phvul.004G165300	Pv04	44705316	T	A
Phvul.004G165300	Pv04	44705349	A	G
Phvul.004G165300	Pv04	44705412	G	C
Phvul.004G165300	Pv04	44705493	C	A
Phvul.004G165300	Pv04	44705494	C	A
Phvul.004G165300	Pv04	44705541	C	T
Phvul.004G165300	Pv04	44705778	C	A
Phvul.004G165300	Pv04	44705781	A	G
Phvul.004G167400	Pv04	44925113	A	G
Phvul.004G167400	Pv04	44925157	T	A
Phvul.004G167400	Pv04	44925188	A	G
Phvul.004G167400	Pv04	44925281	C	T
Phvul.004G167400	Pv04	44925430	A	G
Phvul.004G167400	Pv04	44925432	C	T
Phvul.004G167400	Pv04	44925530	G	T
Phvul.004G167400	Pv04	44925628	A	T
Phvul.004G167400	Pv04	44925713	A	G
Phvul.004G167800	Pv04	44967624	G	C
Phvul.004G167800	Pv04	44967643	A	C
Phvul.004G167800	Pv04	44967852	G	A
Phvul.004G167800	Pv04	44967966	T	G
Phvul.004G167800	Pv04	44968017	G	C
Phvul.004G167800	Pv04	44968119	G	A
Phvul.004G168300	Pv04	45010831	A	G
Phvul.004G168300	Pv04	45011667	G	C
Phvul.004G168300	Pv04	45011786	T	C
Phvul.004G168300	Pv04	45011876	A	C
Phvul.004G169800	Pv04	45127080	C	T
Phvul.004G169800	Pv04	45127101	G	A
Phvul.004G169800	Pv04	45127170	T	G
Phvul.004G169800	Pv04	45127308	C	T
Phvul.004G169800	Pv04	45127335	G	C
Phvul.004G169800	Pv04	45127611	T	C
Phvul.004G174300	Pv04	45475173	G	C
Phvul.004G174300	Pv04	45475332	A	G
Phvul.004G174300	Pv04	45475446	T	C
Phvul.004G174300	Pv04	45475453	T	C
Phvul.004G174300	Pv04	45475584	G	A
Phvul.004G174300	Pv04	45475650	G	T
Phvul.004G174300	Pv04	45475665	G	C
Phvul.004G174300	Pv04	45475723	G	A
Phvul.004G174300	Pv04	45475755	A	C
Phvul.004G174300	Pv04	45475764	A	G
Phvul.004G174300	Pv04	45478242	A	G
Phvul.004G174300	Pv04	45478392	G	C
Phvul.004G174300	Pv04	45478410	C	G
Phvul.004G174300	Pv04	45478452	G	A
Phvul.004G174300	Pv04	45478555	G	C
Phvul.004G174300	Pv04	45478559	A	T
Phvul.004G175800	Pv04	45629043	A	C
Phvul.004G175800	Pv04	45629189	T	C
Phvul.004G175800	Pv04	45629328	A	G
Phvul.004G175800	Pv04	45629339	C	T
Phvul.004G175800	Pv04	45629954	G	A
Phvul.004G175800	Pv04	45630121	T	C
Phvul.004G175800	Pv04	45630185	T	C
Phvul.004G175800	Pv04	45630214	T	C
Phvul.004G175800	Pv04	45630304	G	A
Phvul.004G175800	Pv04	45630421	C	T
Phvul.004G175800	Pv04	45630434	G	A
Phvul.004G175800	Pv04	45630556	A	T
Phvul.004G175800	Pv04	45630629	G	T
Phvul.004G175800	Pv04	45630688	T	C
Phvul.004G175800	Pv04	45630700	C	G
Phvul.004G175800	Pv04	45630750	G	C
Phvul.004G175800	Pv04	45630771	T	G
Phvul.004G175800	Pv04	45630949	C	T
Phvul.004G175800	Pv04	45631084	A	G
Phvul.004G175800	Pv04	45631191	C	T
Phvul.004G175800	Pv04	45631270	C	G
Phvul.004G175800	Pv04	45631280	T	C
Phvul.004G175800	Pv04	45631356	A	G
Phvul.004G175800	Pv04	45631357	G	A
Phvul.004G175800	Pv04	45631407	T	C
Phvul.004G175800	Pv04	45631939	A	T
Phvul.004G175800	Pv04	45631958	C	T
Phvul.004G175800	Pv04	45632077	A	G
Phvul.004G175800	Pv04	45632155	A	G
Phvul.004G175800	Pv04	45632157	C	T
Phvul.004G175800	Pv04	45632241	A	G
Phvul.004G175800	Pv04	45632242	A	G
Phvul.004G176400	Pv04	45666998	T	C
Phvul.004G176400	Pv04	45667028	T	C
Phvul.004G176400	Pv04	45667108	A	G
Phvul.004G176400	Pv04	45667111	G	A
Phvul.004G176400	Pv04	45667146	T	C
Phvul.004G176400	Pv04	45667161	C	T
Phvul.004G176400	Pv04	45667202	T	G
Phvul.004G176400	Pv04	45668945	C	A
Phvul.004G176400	Pv04	45668958	A	G
Phvul.004G176400	Pv04	45669902	C	G
Phvul.004G176400	Pv04	45669930	A	C
Phvul.004G176400	Pv04	45671056	A	G
Phvul.004G176400	Pv04	45672601	C	G
Phvul.004G176400	Pv04	45673900	C	T
Phvul.004G176400	Pv04	45673954	A	G
Phvul.004G176400	Pv04	45674238	C	T
Phvul.004G176400	Pv04	45674877	A	C
Phvul.004G176400	Pv04	45674887	A	G
Phvul.004G176400	Pv04	45678884	A	G
Phvul.004G176400	Pv04	45679193	T	C
Phvul.004G176400	Pv04	45686156	G	A
Phvul.004G176400	Pv04	45686253	A	G
Phvul.004G176400	Pv04	45686487	C	T
Phvul.004G176400	Pv04	45686512	G	A
Phvul.004G176400	Pv04	45686987	C	T
Phvul.004G176400	Pv04	45687024	T	A
Phvul.004G177300	Pv04	45728978	A	T
Phvul.004G177300	Pv04	45729341	G	A
Phvul.004G177300	Pv04	45729344	C	G
Phvul.004G177300	Pv04	45729441	C	T
Phvul.004G178200	Pv04	45783215	T	C
Phvul.004G178200	Pv04	45784109	G	A
Phvul.004G178200	Pv04	45784126	T	C
Phvul.004G178200	Pv04	45784139	C	T
Phvul.004G178200	Pv04	45786043	T	C
Phvul.004G178200	Pv04	45786048	A	G
Phvul.004G178200	Pv04	45786740	C	G
Phvul.004G178200	Pv04	45786919	G	T
Phvul.004G178200	Pv04	45786920	A	T
Phvul.004G178200	Pv04	45786950	C	T
Phvul.004G178200	Pv04	45786963	A	G
Phvul.004G178200	Pv04	45787190	G	A
Phvul.004G178200	Pv04	45787366	G	A
Phvul.004G178200	Pv04	45788442	A	G
Phvul.004G178200	Pv04	45788520	T	G
Phvul.004G178200	Pv04	45788541	C	T
Phvul.004G178200	Pv04	45788787	C	T
Phvul.004G178200	Pv04	45788799	T	G
Phvul.004G178800	Pv04	45832052	A	T
Phvul.004G178800	Pv04	45832415	T	C
Phvul.004G178800	Pv04	45832427	A	G
Phvul.004G178800	Pv04	45832584	C	T
Phvul.005G009900	Pv05	858493	G	A
Phvul.005G009900	Pv05	858543	G	A
Phvul.005G009900	Pv05	858969	A	T
Phvul.005G009900	Pv05	859578	C	T
Phvul.005G009900	Pv05	859597	A	G
Phvul.005G009900	Pv05	859638	C	T
Phvul.005G009900	Pv05	859794	G	A
Phvul.005G009900	Pv05	859860	A	G
Phvul.005G009900	Pv05	860055	T	C
Phvul.005G009900	Pv05	860190	G	A
Phvul.005G021900	Pv05	1939533	A	G
Phvul.005G021900	Pv05	1939795	G	C
Phvul.005G021900	Pv05	1941515	G	A
Phvul.005G046000	Pv05	4980694	T	A
Phvul.005G046000	Pv05	4980799	G	A
Phvul.005G048900	Pv05	5644906	C	T
Phvul.005G117500	Pv05	33832171	T	C
Phvul.005G126700	Pv05	35113563	T	G
Phvul.005G129600	Pv05	35461887	T	A
Phvul.005G135200	Pv05	36307116	A	G
Phvul.005G146200	Pv05	37443755	C	T
Phvul.005G150700	Pv05	37803021	G	T
Phvul.005G150700	Pv05	37803036	C	T
Phvul.005G150700	Pv05	37803038	T	C
Phvul.005G150700	Pv05	37805024	G	T
Phvul.005G153700	Pv05	38033641	T	C
Phvul.005G153700	Pv05	38034724	T	C
Phvul.005G153700	Pv05	38034808	C	T
Phvul.005G153700	Pv05	38034868	C	T
Phvul.005G162100	Pv05	38703173	G	C
Phvul.005G162100	Pv05	38703692	A	G
Phvul.005G162100	Pv05	38703962	G	T
Phvul.005G162100	Pv05	38704054	C	T
Phvul.005G162100	Pv05	38704754	T	G
Phvul.006G003400	Pv06	1091891	A	C
Phvul.006G003400	Pv06	1092482	A	T
Phvul.006G003400	Pv06	1092518	G	C
Phvul.006G003400	Pv06	1092742	C	T
Phvul.006G011600	Pv06	5783445	T	C
Phvul.006G011600	Pv06	5788018	C	G
Phvul.006G024700	Pv06	11100863	T	G
Phvul.006G024700	Pv06	11100870	T	C
Phvul.006G024700	Pv06	11100929	A	C
Phvul.006G024700	Pv06	11101117	C	G
Phvul.006G024700	Pv06	11101129	C	T
Phvul.006G024700	Pv06	11101184	T	A
Phvul.006G024700	Pv06	11101247	A	T
Phvul.006G024700	Pv06	11101275	G	C
Phvul.006G024700	Pv06	11101291	T	C
Phvul.006G024700	Pv06	11101318	C	A
Phvul.006G024700	Pv06	11101361	C	T
Phvul.006G024700	Pv06	11101389	A	C
Phvul.006G024700	Pv06	11101404	T	A
Phvul.006G024700	Pv06	11101432	G	A
Phvul.006G024700	Pv06	11101506	T	C
Phvul.006G024700	Pv06	11101513	A	G
Phvul.006G024700	Pv06	11101646	G	A
Phvul.006G024700	Pv06	11101659	C	T
Phvul.006G024700	Pv06	11101695	C	T
Phvul.006G024700	Pv06	11101741	A	T
Phvul.006G024700	Pv06	11101773	G	A
Phvul.006G024700	Pv06	11101810	T	C
Phvul.006G024700	Pv06	11104461	G	C
Phvul.006G024700	Pv06	11104498	G	A
Phvul.006G024700	Pv06	11104508	G	A
Phvul.006G024700	Pv06	11104571	T	C
Phvul.006G024700	Pv06	11104573	C	T
Phvul.006G030200	Pv06	12635986	A	T
Phvul.006G030200	Pv06	12635990	G	T
Phvul.006G030200	Pv06	12636064	T	C
Phvul.006G030200	Pv06	12636164	C	G
Phvul.006G030200	Pv06	12636175	C	T
Phvul.006G030300	Pv06	12664096	A	T
Phvul.006G111700	Pv06	22762848	G	A
Phvul.006G112200	Pv06	22807468	T	G
Phvul.006G112200	Pv06	22808389	A	T
Phvul.006G137300	Pv06	25161556	T	C
Phvul.006G137300	Pv06	25164807	C	T
Phvul.006G137300	Pv06	25164870	G	A
Phvul.006G137300	Pv06	25164947	T	C
Phvul.006G137300	Pv06	25165049	T	C
Phvul.006G137300	Pv06	25165055	G	T
Phvul.006G160900	Pv06	27267413	G	A
Phvul.006G194500	Pv06	30134233	G	T
Phvul.006G196400	Pv06	30236002	T	A
Phvul.007G005700	Pv07	430696	G	T
Phvul.007G005700	Pv07	431670	A	T
Phvul.007G005700	Pv07	431704	A	G
Phvul.007G005700	Pv07	431836	C	T
Phvul.007G010500	Pv07	737455	G	T
Phvul.007G010500	Pv07	737489	T	A
Phvul.007G010500	Pv07	737503	T	C
Phvul.007G010500	Pv07	737785	A	G
Phvul.007G010500	Pv07	737800	G	A
Phvul.007G010500	Pv07	737858	G	C
Phvul.007G010500	Pv07	737935	G	C
Phvul.007G013300	Pv07	918542	T	A
Phvul.007G014300	Pv07	970270	A	T
Phvul.007G014300	Pv07	971353	A	G
Phvul.007G014300	Pv07	971386	T	G
Phvul.007G014300	Pv07	971991	T	C
Phvul.007G014300	Pv07	971994	T	C
Phvul.007G014300	Pv07	972049	C	T
Phvul.007G014300	Pv07	972066	C	T
Phvul.007G014300	Pv07	972298	A	G
Phvul.007G014300	Pv07	972402	G	T
Phvul.007G014300	Pv07	972476	C	T
Phvul.007G014300	Pv07	972564	A	C
Phvul.007G014300	Pv07	972603	G	A
Phvul.007G023000	Pv07	1582855	T	C
Phvul.007G023000	Pv07	1583026	A	T
Phvul.007G023000	Pv07	1583054	G	T
Phvul.007G023000	Pv07	1583561	A	G
Phvul.007G023000	Pv07	1584295	T	C
Phvul.007G025900	Pv07	1888159	T	A
Phvul.007G029800	Pv07	2337668	T	G
Phvul.007G029800	Pv07	2337750	C	T
Phvul.007G029800	Pv07	2337780	A	G
Phvul.007G029800	Pv07	2337806	G	A
Phvul.007G029800	Pv07	2337937	A	G
Phvul.007G029800	Pv07	2339420	A	T
Phvul.007G029800	Pv07	2339447	C	T
Phvul.007G030900	Pv07	2394879	T	A
Phvul.007G031200	Pv07	2415041	C	T
Phvul.007G031200	Pv07	2415538	C	G
Phvul.007G031300	Pv07	2423482	C	T
Phvul.007G031300	Pv07	2430810	G	T
Phvul.007G045200	Pv07	3588804	T	G
Phvul.007G045200	Pv07	3588916	G	T
Phvul.007G045200	Pv07	3588986	C	T
Phvul.007G045200	Pv07	3588995	G	A
Phvul.007G045200	Pv07	3589019	T	C
Phvul.007G045200	Pv07	3589040	A	T
Phvul.007G045200	Pv07	3589051	T	A
Phvul.007G045400	Pv07	3598141	A	G
Phvul.007G045400	Pv07	3598237	T	A
Phvul.007G045400	Pv07	3598249	A	G
Phvul.007G045400	Pv07	3598280	T	G
Phvul.007G045400	Pv07	3598299	A	C
Phvul.007G045400	Pv07	3598332	A	T
Phvul.007G045400	Pv07	3598565	G	A
Phvul.007G045400	Pv07	3598939	T	G
Phvul.007G045400	Pv07	3598958	G	A
Phvul.007G045400	Pv07	3599692	T	G
Phvul.007G045400	Pv07	3599885	T	C
Phvul.007G045400	Pv07	3600152	C	A
Phvul.007G045400	Pv07	3600916	C	G
Phvul.007G045400	Pv07	3601135	A	T
Phvul.007G045500	Pv07	3608029	C	G
Phvul.007G045500	Pv07	3608212	T	G
Phvul.007G045500	Pv07	3608248	A	T
Phvul.007G045500	Pv07	3608312	G	C
Phvul.007G048000	Pv07	3876961	G	T
Phvul.007G048000	Pv07	3876981	C	A
Phvul.007G048000	Pv07	3877116	A	T
Phvul.007G048000	Pv07	3877145	A	T
Phvul.007G048000	Pv07	3877169	C	A
Phvul.007G048600	Pv07	3910614	A	G
Phvul.007G048600	Pv07	3911166	A	G
Phvul.007G048600	Pv07	3913429	T	C
Phvul.007G048600	Pv07	3913470	T	A
Phvul.007G074700	Pv07	6837040	G	A
Phvul.007G074700	Pv07	6837470	G	A
Phvul.007G074700	Pv07	6837512	G	A
Phvul.007G074700	Pv07	6837513	G	T
Phvul.007G088200	Pv07	8895538	C	T
Phvul.007G093600	Pv07	9592364	A	G
Phvul.007G093600	Pv07	9592483	G	T
Phvul.007G106700	Pv07	12614177	T	C
Phvul.007G110500	Pv07	14081277	C	T
Phvul.007G117100	Pv07	18555502	C	T
Phvul.007G117100	Pv07	18555537	A	C
Phvul.007G117100	Pv07	18555539	C	T
Phvul.007G128200	Pv07	27738012	T	C
Phvul.007G211800	Pv07	45046485	C	T
Phvul.007G214200	Pv07	45319271	T	G
Phvul.007G216200	Pv07	45507827	T	C
Phvul.007G216200	Pv07	45508006	G	A
Phvul.007G217300	Pv07	45609444	T	G
Phvul.007G217300	Pv07	45609529	C	G
Phvul.007G225300	Pv07	46508987	C	T
Phvul.007G228400	Pv07	46819145	A	C
Phvul.007G228400	Pv07	46819301	A	G
Phvul.007G228400	Pv07	46822750	C	T
Phvul.007G230100	Pv07	47006040	A	G
Phvul.007G230100	Pv07	47006163	A	T
Phvul.007G230100	Pv07	47006220	T	C
Phvul.007G230100	Pv07	47006315	A	G
Phvul.007G230100	Pv07	47006379	T	C
Phvul.007G230100	Pv07	47006729	T	C
Phvul.007G230100	Pv07	47008453	G	A
Phvul.007G230100	Pv07	47008837	A	G
Phvul.007G230100	Pv07	47008854	G	A
Phvul.007G235100	Pv07	47582266	G	A
Phvul.007G235100	Pv07	47582623	C	A
Phvul.007G238200	Pv07	47839508	C	T
Phvul.007G238200	Pv07	47839517	G	A
Phvul.007G238200	Pv07	47839616	T	A
Phvul.007G238200	Pv07	47839793	T	A
Phvul.007G238200	Pv07	47839862	G	A
Phvul.007G238200	Pv07	47839873	A	C
Phvul.007G242300	Pv07	48192409	C	T
Phvul.007G244600	Pv07	48409271	C	A
Phvul.007G244600	Pv07	48409273	A	G
Phvul.007G244600	Pv07	48409684	C	A
Phvul.007G245900	Pv07	48559182	T	C
Phvul.007G246000	Pv07	48562929	T	C
Phvul.007G252000	Pv07	49057855	C	T
Phvul.007G252500	Pv07	49114224	C	T
Phvul.007G252500	Pv07	49114767	A	C
Phvul.007G252500	Pv07	49116025	T	A
Phvul.007G252500	Pv07	49116066	T	C
Phvul.007G252500	Pv07	49116164	C	G
Phvul.007G252500	Pv07	49116184	A	G
Phvul.007G252500	Pv07	49116267	A	G
Phvul.007G252500	Pv07	49116418	A	G
Phvul.007G260800	Pv07	49885069	G	T
Phvul.007G260800	Pv07	49885083	G	A
Phvul.007G260800	Pv07	49885538	A	C
Phvul.007G260800	Pv07	49885571	G	C
Phvul.007G260800	Pv07	49886563	T	C
Phvul.007G260800	Pv07	49886641	A	C
Phvul.007G263300	Pv07	50139849	A	G
Phvul.007G263300	Pv07	50139855	G	A
Phvul.007G267800	Pv07	50605666	G	T
Phvul.007G268200	Pv07	50655905	A	G
Phvul.007G268200	Pv07	50656157	T	C
Phvul.007G268200	Pv07	50656763	C	G
Phvul.007G268200	Pv07	50656876	T	C
Phvul.007G268800	Pv07	50698208	G	A
Phvul.007G268800	Pv07	50698258	A	G
Phvul.007G268800	Pv07	50698303	C	G
Phvul.007G268800	Pv07	50698345	A	G
Phvul.007G268800	Pv07	50698415	A	C
Phvul.007G268800	Pv07	50698416	G	A
Phvul.007G268800	Pv07	50698444	C	T
Phvul.007G268800	Pv07	50698576	T	C
Phvul.007G269200	Pv07	50744595	G	A
Phvul.007G273000	Pv07	51127826	T	C
Phvul.007G273000	Pv07	51127841	A	T
Phvul.007G273000	Pv07	51127985	T	C
Phvul.007G273000	Pv07	51128044	T	C
Phvul.007G273200	Pv07	51146823	G	T
Phvul.007G273200	Pv07	51147151	C	A
Phvul.007G273200	Pv07	51147214	T	A
Phvul.007G273200	Pv07	51147244	C	T
Phvul.007G273200	Pv07	51147548	A	G
Phvul.007G273200	Pv07	51147678	G	A
Phvul.007G273200	Pv07	51148780	G	A
Phvul.007G273200	Pv07	51148870	A	T
Phvul.007G276700	Pv07	51408590	C	T
Phvul.007G276700	Pv07	51408593	C	T
Phvul.007G280800	Pv07	51712624	G	A
Phvul.007G280800	Pv07	51712645	G	C
Phvul.007G280800	Pv07	51714075	T	C
Phvul.007G280800	Pv07	51714308	T	C
Phvul.008G004600	Pv08	510910	T	C
Phvul.008G004600	Pv08	511077	C	T
Phvul.008G087500	Pv08	8735776	G	T
Phvul.008G123600	Pv08	17089166	T	C
Phvul.008G123600	Pv08	17090389	T	C
Phvul.008G134500	Pv08	21318278	G	A
Phvul.008G138100	Pv08	22685841	A	G
Phvul.008G138100	Pv08	22690688	A	T
Phvul.008G138100	Pv08	22691347	G	T
Phvul.008G142200	Pv08	25516550	A	G
Phvul.008G142200	Pv08	25516619	G	A
Phvul.008G171400	Pv08	44756588	G	A
Phvul.008G210100	Pv08	52175450	T	C
Phvul.008G210100	Pv08	52176145	C	G
Phvul.008G256500	Pv08	56966456	A	T
Phvul.008G256500	Pv08	56966492	A	C
Phvul.008G256500	Pv08	56966877	C	T
Phvul.008G256500	Pv08	56967025	A	G
Phvul.008G257100	Pv08	57012675	T	G
Phvul.008G257100	Pv08	57012758	G	A
Phvul.008G257100	Pv08	57012766	T	C
Phvul.008G257100	Pv08	57012806	C	G
Phvul.008G257100	Pv08	57012970	G	T
Phvul.008G257900	Pv08	57052540	T	A
Phvul.008G257900	Pv08	57052544	A	C
Phvul.008G259800	Pv08	57247823	T	C
Phvul.008G259800	Pv08	57248126	A	G
Phvul.008G259800	Pv08	57248273	C	A
Phvul.008G259800	Pv08	57248417	A	G
Phvul.008G259800	Pv08	57248417	A	G
Phvul.008G259800	Pv08	57248444	T	C
Phvul.008G259800	Pv08	57248444	T	C
Phvul.008G259800	Pv08	57248633	T	C
Phvul.008G259800	Pv08	57248633	T	C
Phvul.008G259800	Pv08	57249187	A	T
Phvul.008G259800	Pv08	57249195	C	G
Phvul.008G260100	Pv08	57292349	T	A
Phvul.008G263800	Pv08	57578962	C	G
Phvul.008G263800	Pv08	57579052	A	G
Phvul.008G263800	Pv08	57579085	T	G
Phvul.008G267700	Pv08	57852187	C	G
Phvul.008G267700	Pv08	57852219	C	T
Phvul.008G267700	Pv08	57852250	C	G
Phvul.008G267700	Pv08	57852393	C	G
Phvul.008G267700	Pv08	57852788	A	G
Phvul.008G267700	Pv08	57852889	G	T
Phvul.008G267700	Pv08	57852976	G	C
Phvul.008G267700	Pv08	57853006	A	C
Phvul.008G267700	Pv08	57853054	C	A
Phvul.008G267700	Pv08	57853082	G	T
Phvul.008G267700	Pv08	57853146	A	C
Phvul.008G267700	Pv08	57853179	T	A
Phvul.008G267700	Pv08	57853457	G	A
Phvul.008G267700	Pv08	57853475	C	G
Phvul.008G268200	Pv08	57877866	C	T
Phvul.008G268200	Pv08	57878125	A	G
Phvul.008G268200	Pv08	57878148	A	C
Phvul.008G268200	Pv08	57878505	C	T
Phvul.008G268200	Pv08	57878518	A	G
Phvul.008G268200	Pv08	57878566	G	T
Phvul.008G273600	Pv08	58295211	G	T
Phvul.008G276200	Pv08	58486249	G	A
Phvul.008G276200	Pv08	58486273	T	A
Phvul.008G276200	Pv08	58486492	G	C
Phvul.008G276200	Pv08	58486601	C	G
Phvul.008G276200	Pv08	58487079	C	G
Phvul.008G276200	Pv08	58487095	T	G
Phvul.008G277100	Pv08	58518196	T	G
Phvul.008G277100	Pv08	58518197	T	A
Phvul.008G279600	Pv08	58639960	G	A
Phvul.008G279600	Pv08	58639983	T	C
Phvul.008G279600	Pv08	58640060	C	G
Phvul.008G279600	Pv08	58640081	G	T
Phvul.008G279600	Pv08	58640316	G	A
Phvul.008G279600	Pv08	58640373	A	G
Phvul.008G279600	Pv08	58640407	C	A
Phvul.008G279600	Pv08	58640444	T	C
Phvul.008G279600	Pv08	58641386	G	C
Phvul.008G279600	Pv08	58641769	A	T
Phvul.008G279600	Pv08	58641824	T	C
Phvul.008G279600	Pv08	58642215	A	G
Phvul.008G279600	Pv08	58642287	T	A
Phvul.008G279600	Pv08	58642846	T	C
Phvul.008G279600	Pv08	58643189	G	C
Phvul.008G279600	Pv08	58643269	A	T
Phvul.008G279600	Pv08	58643382	T	C
Phvul.008G279600	Pv08	58643481	G	C
Phvul.008G279600	Pv08	58643655	C	G
Phvul.008G279600	Pv08	58643740	G	A
Phvul.009G003400	Pv09	618191	A	G
Phvul.009G008300	Pv09	1271987	A	G
Phvul.009G008300	Pv09	1274405	C	T
Phvul.009G018600	Pv09	3388323	A	G
Phvul.009G018600	Pv09	3388431	C	T
Phvul.009G019900	Pv09	3800079	A	C
Phvul.009G019900	Pv09	3800106	T	A
Phvul.009G021000	Pv09	4170475	A	G
Phvul.009G021000	Pv09	4171075	G	T
Phvul.009G021000	Pv09	4172104	A	T
Phvul.009G021000	Pv09	4172156	C	T
Phvul.009G021000	Pv09	4172252	C	A
Phvul.009G021000	Pv09	4173998	A	C
Phvul.009G021000	Pv09	4175711	A	G
Phvul.009G031100	Pv09	6838879	A	C
Phvul.009G067900	Pv09	11605469	A	G
Phvul.009G144100	Pv09	21032241	T	G
Phvul.009G144100	Pv09	21032242	G	A
Phvul.009G152900	Pv09	22215860	T	C
Phvul.009G152900	Pv09	22216052	A	C
Phvul.009G167200	Pv09	24390316	G	A
Phvul.009G196900	Pv09	29160500	C	T
Phvul.009G211000	Pv09	31259713	G	A
Phvul.009G211000	Pv09	31259720	G	T
Phvul.009G211000	Pv09	31259723	T	C
Phvul.009G211000	Pv09	31259768	C	T
Phvul.009G211000	Pv09	31260020	C	T
Phvul.009G211000	Pv09	31260031	T	G
Phvul.009G211000	Pv09	31260101	A	G
Phvul.009G211000	Pv09	31260119	C	T
Phvul.009G219300	Pv09	32551813	G	C
Phvul.009G219300	Pv09	32552344	G	A
Phvul.009G219300	Pv09	32552371	A	G
Phvul.009G219300	Pv09	32553527	A	T
Phvul.009G219300	Pv09	32553566	T	C
Phvul.009G219300	Pv09	32554207	T	C
Phvul.009G219300	Pv09	32554265	G	A
Phvul.009G219300	Pv09	32554454	T	G
Phvul.009G219300	Pv09	32554505	C	T
Phvul.009G219600	Pv09	32581517	C	T
Phvul.009G225700	Pv09	33427729	A	C
Phvul.009G225800	Pv09	33433889	T	A
Phvul.009G225800	Pv09	33434259	C	A
Phvul.009G225800	Pv09	33435090	A	G
Phvul.009G225800	Pv09	33435096	C	A
Phvul.009G231000	Pv09	34098247	G	A
Phvul.009G231000	Pv09	34098675	G	C
Phvul.009G231000	Pv09	34100138	T	C
Phvul.009G231600	Pv09	34155982	C	G
Phvul.009G231600	Pv09	34156231	A	T
Phvul.009G231700	Pv09	34182780	C	T
Phvul.009G231700	Pv09	34184501	T	A
Phvul.009G231700	Pv09	34185952	C	T
Phvul.009G231700	Pv09	34185979	T	G
Phvul.009G233700	Pv09	34454699	G	T
Phvul.009G233700	Pv09	34457499	A	G
Phvul.009G240500	Pv09	35346449	G	C
Phvul.009G245600	Pv09	35920159	T	A
Phvul.009G245600	Pv09	35921552	A	C
Phvul.010G006000	Pv10	1015009	T	C
Phvul.010G011400	Pv10	1745353	C	T
Phvul.010G011400	Pv10	1745391	C	T
Phvul.010G011400	Pv10	1748711	G	A
Phvul.010G013100	Pv10	2050590	C	A
Phvul.010G024100	Pv10	3538185	A	G
Phvul.010G024100	Pv10	3539888	A	T
Phvul.010G027300	Pv10	4021401	G	C
Phvul.010G028900	Pv10	4246580	C	T
Phvul.010G050500	Pv10	8021103	A	C
Phvul.010G090100	Pv10	33462723	A	T
Phvul.010G101700	Pv10	35908246	C	T
Phvul.010G101700	Pv10	35908300	T	C
Phvul.010G101700	Pv10	35908369	T	C
Phvul.010G101700	Pv10	35908390	A	C
Phvul.010G101700	Pv10	35910210	C	T
Phvul.010G101700	Pv10	35910341	C	G
Phvul.010G111900	Pv10	37576909	G	A
Phvul.010G121300	Pv10	39155818	A	C
Phvul.011G005800	Pv11	433784	A	G
Phvul.011G005800	Pv11	436699	A	G
Phvul.011G011800	Pv11	918122	T	C
Phvul.011G022300	Pv11	1741769	T	C
Phvul.011G022300	Pv11	1742758	T	C
Phvul.011G022300	Pv11	1743190	T	C
Phvul.011G022300	Pv11	1743504	A	C
Phvul.011G022300	Pv11	1743557	T	C
Phvul.011G024700	Pv11	2055254	T	C
Phvul.011G024700	Pv11	2055278	T	C
Phvul.011G024700	Pv11	2056442	A	G
Phvul.011G024700	Pv11	2056528	C	T
Phvul.011G024700	Pv11	2056785	T	G
Phvul.011G028000	Pv11	2249359	T	C
Phvul.011G028000	Pv11	2250431	A	G
Phvul.011G028000	Pv11	2250686	A	G
Phvul.011G028000	Pv11	2251221	T	C
Phvul.011G028000	Pv11	2251249	A	G
Phvul.011G028000	Pv11	2255326	A	G
Phvul.011G028600	Pv11	2355825	T	C
Phvul.011G028600	Pv11	2355997	A	G
Phvul.011G028600	Pv11	2356009	C	A
Phvul.011G048800	Pv11	4204746	C	T
Phvul.011G056100	Pv11	4800454	C	T
Phvul.011G056100	Pv11	4800603	G	A
Phvul.011G062900	Pv11	5456285	G	A
Phvul.011G069700	Pv11	6080825	G	A
Phvul.011G069700	Pv11	6081016	G	A
Phvul.011G077900	Pv11	7209647	A	G
Phvul.011G077900	Pv11	7209696	A	G
Phvul.011G077900	Pv11	7209908	G	C
Phvul.011G092100	Pv11	9241442	A	G
Phvul.011G196900	Pv11	47341806	G	C
Phvul.011G196900	Pv11	47341858	C	G
Phvul.011G196900	Pv11	47341863	C	T
Phvul.011G196900	Pv11	47343448	T	G
Phvul.011G196900	Pv11	47343618	A	T
Phvul.011G196900	Pv11	47346567	C	T
